# Supplementary material for: An unclean slate, discrepancies between food input and recovered protein signal from experimental foodcrusts
Source: PLoS One. 2025 Aug 22;20(8):e0330195. doi: 10.1371/journal.pone.0330195 (PMC12373221; doi:10.1371/journal.pone.0330195)
Supplement: S3 Data — (ZIP) [file pone.0330195.s003.zip]

Archive with 10 entries (9 files):
- SI_3_MM_metadata/
- SI_3_MM_metadata/UP000009136_Btaurus.fasta
- SI_3_MM_metadata/UP0000087266_Ssalar.fasta
- SI_3_MM_metadata/UP0000035740_Bvulgaris.fasta
- SI_3_MM_metadata/UP0000054095_Soleracea.fasta
- SI_3_MM_metadata/UP000596660_Cquinoa.fasta
- SI_3_MM_metadata/Task1CalibrationTaskconfig.toml
- SI_3_MM_metadata/Task2GptmdTaskconfig.toml
- SI_3_MM_metadata/Task3SearchTaskconfig.toml
- SI_3_MM_metadata/desktop.ini
