# Supplementary material for: An unclean slate, discrepancies between food input and recovered protein signal from experimental foodcrusts
Source: PLoS One. 2025 Aug 22;20(8):e0330195. doi: 10.1371/journal.pone.0330195 (PMC12373221; doi:10.1371/journal.pone.0330195)
Supplement: S6 Data — (XLSX) [file pone.0330195.s006.xlsx]

## Sheet: PTM data
Sample name	Experimental vessel	Cooking event	Location	Protein.Accession	Protein.Full.Name	Organism	ExpNum	CookEvent	Location	Position	PTM	AA	Occupancy	Observed occurrences	Total number of sites
1.1R	1	1	Rim	A0A0J8B7W0	Glutaredoxin domain-containing protein	Beta vulgaris subsp. vulgaris	1	1	Rim	13	Deamidation on	N	0.25	1	4
1.1R	1	1	Rim	A0A0J8B7W0	Glutaredoxin domain-containing protein	Beta vulgaris subsp. vulgaris	1	1	Rim	13	Ammonia loss on	N	0.25	1	4
1.1R	1	1	Rim	A0A0J8C0U2	Bet v I/Major latex protein domain-containing protein	Beta vulgaris subsp. vulgaris	1	1	Rim	60	Ammonia loss on	N	0.5	2	4
1.1R	1	1	Rim	A0A0K9RSM1	ATP citrate synthase	Spinacia oleracea	1	1	Rim	446	Hydroxylation on	P	1	1	1
1.1R	1	1	Rim	A0A0J8B8N3	Proteasome subunit beta	Beta vulgaris subsp. vulgaris	1	1	Rim	71	Deamidation on	N	0.75	3	4
1.1R	1	1	Rim	A0A803MK43	Ferritin	Chenopodium quinoa	1	1	Rim	156	Deamidation on	N	0.67	2	3
1.1R	1	1	Rim	A0A0K9RAV7	Isocitrate dehydrogenase [NADP]	Spinacia oleracea	1	1	Rim	332	Deamidation on	N	0.5	1	2
1.1R	1	1	Rim	A0A0K9QX82	Malic enzyme	Spinacia oleracea	1	1	Rim	1423	Methylation on	K	1	1	1
1.1R	1	1	Rim	A0A0K9RPF9	RRM domain-containing protein	Spinacia oleracea	1	1	Rim	81	Ammonia loss on	N	0.5	1	2
1.1R	1	1	Rim	A0A0K9QKK7	Peptidase M24 domain-containing protein	Spinacia oleracea	1	1	Rim	269	Hydroxylation on	K	1	2	2
1.1R	1	1	Rim	A0A0K9QKR0	sucrose synthase	Spinacia oleracea	1	1	Rim	156	Deamidation on	N	0.67	2	3
1.1R	1	1	Rim	A0A0J8B7I9	Fumarylacetoacetase-like C-terminal domain-containing protein	Beta vulgaris subsp. vulgaris	1	1	Rim	1	Acetylation on	N-term	1	1	1
1.1R	1	1	Rim	A0A803LW92	Histidine kinase/HSP90-like ATPase domain-containing protein	Chenopodium quinoa	1	1	Rim	44	Deamidation on	N	0.25	1	4
1.1R	1	1	Rim	A0A0K9QHS2	Uncharacterized protein	Spinacia oleracea	1	1	Rim	207	Dimethylation on	K	1	2	2
1.1R	1	1	Rim	A0A0K9QCI3	Coatomer subunit gamma	Spinacia oleracea	1	1	Rim	713	Hydroxylation on	P	1	1	1
1.1R	1	1	Rim	A0A0K9QCI3	Coatomer subunit gamma	Spinacia oleracea	1	1	Rim	721	Deamidation on	Q	1	1	1
1.1R	1	1	Rim	A0A0K9QA79	Proteasome subunit alpha type	Spinacia oleracea	1	1	Rim	1	Acetylation on	N-term	1	1	1
1.1R	1	1	Rim	A0A0K9RXI4	Ketol-acid reductoisomerase	Spinacia oleracea	1	1	Rim	269	Deamidation on	N	1	1	1
1.1R	1	1	Rim	A0A803KPF8	shikimate dehydrogenase (NADP(+))	Chenopodium quinoa	1	1	Rim	80	Deamidation on	N	1	1	1
1.1R	1	1	Rim	A0A0J8E6N8	Proteasome subunit alpha type	Beta vulgaris subsp. vulgaris	1	1	Rim	211	Ammonia loss on	N	0.25	1	4
1.1R	1	1	Rim	A0A0J8B3D2	60S ribosomal protein L4 C-terminal domain-containing protein	Beta vulgaris subsp. vulgaris	1	1	Rim	141	Hydroxylation on	P	0.5	1	2
1.1R	1	1	Rim	A0A0J8BDD7	Ribosomal protein L7	Beta vulgaris subsp. vulgaris	1	1	Rim	199	Deamidation on	Q	1	1	1
1.1R	1	1	Rim	A0A803LYA8	RRM domain-containing protein	Chenopodium quinoa	1	1	Rim	114	Ammonia loss on	N	0.5	1	2
1.1R	1	1	Rim	A0A803LYA8	RRM domain-containing protein	Chenopodium quinoa	1	1	Rim	138	Deamidation on	N	1	1	1
1.1R	1	1	Rim	A0A0K9Q6K5	RanBD1 domain-containing protein	Spinacia oleracea	1	1	Rim	9	Dimethylation on	R	1	1	1
1.1R	1	1	Rim	A0A0K9QAC7	5-methyltetrahydropteroyltriglutamate--homocysteine S-methyltransferase	Spinacia oleracea	1	1	Rim	1	Acetylation on	N-term	1	1	1
1.1R	1	1	Rim	A0A803MI93	Glyceraldehyde-3-phosphate dehydrogenase	Chenopodium quinoa	1	1	Rim	162	Deamidation on	N	0.38	3	8
1.1R	1	1	Rim	A0A803MI93	Glyceraldehyde-3-phosphate dehydrogenase	Chenopodium quinoa	1	1	Rim	202	Deamidation on	N	0.2	1	5
1.1R	1	1	Rim	A0A803MI93	Glyceraldehyde-3-phosphate dehydrogenase	Chenopodium quinoa	1	1	Rim	288	Methylation on	R	1	10	10
1.1R	1	1	Rim	A0A803MI93	Glyceraldehyde-3-phosphate dehydrogenase	Chenopodium quinoa	1	1	Rim	312	Calcium on	D	0.11	1	9
1.1R	1	1	Rim	A0A803MI93	Glyceraldehyde-3-phosphate dehydrogenase	Chenopodium quinoa	1	1	Rim	313	Deamidation on	N	0.11	1	9
1.1R	1	1	Rim	A0A803MI93	Glyceraldehyde-3-phosphate dehydrogenase	Chenopodium quinoa	1	1	Rim	313	Hydroxylation on	N	0.56	5	9
1.1R	1	1	Rim	Q9LEE0	phosphopyruvate hydratase	Spinacia oleracea	1	1	Rim	159	Deamidation on	N	0.71	5	7
1.1R	1	1	Rim	Q9LEE0	phosphopyruvate hydratase	Spinacia oleracea	1	1	Rim	354	Deamidation on	N	0.2	1	5
1.1R	1	1	Rim	Q9LEE0	phosphopyruvate hydratase	Spinacia oleracea	1	1	Rim	355	Deamidation on	Q	0.2	1	5
1.1R	1	1	Rim	A0A0K9RJW8	14-3-3 domain-containing protein	Spinacia oleracea	1	1	Rim	19	Deamidation on	Q	0.14	1	7
1.1R	1	1	Rim	A0A0K9RJW8	14-3-3 domain-containing protein	Spinacia oleracea	1	1	Rim	170	Hydroxylation on	P	0.33	1	3
1.1R	1	1	Rim	A0A0J8BDJ4	UTP--glucose-1-phosphate uridylyltransferase	Beta vulgaris subsp. vulgaris	1	1	Rim	1	Acetylation on	N-term	1	2	2
1.1R	1	1	Rim	A0A0J8BDJ4	UTP--glucose-1-phosphate uridylyltransferase	Beta vulgaris subsp. vulgaris	1	1	Rim	31	Deamidation on	N	0.25	1	4
1.1R	1	1	Rim	A0A0J8BDJ4	UTP--glucose-1-phosphate uridylyltransferase	Beta vulgaris subsp. vulgaris	1	1	Rim	159	Deamidation on	N	0.33	1	3
1.1R	1	1	Rim	A0A0J8BDJ4	UTP--glucose-1-phosphate uridylyltransferase	Beta vulgaris subsp. vulgaris	1	1	Rim	471	Deamidation on	N	0.6	3	5
1.1R	1	1	Rim	A0A0J8E0F9	glutathione transferase	Beta vulgaris subsp. vulgaris	1	1	Rim	88	Deamidation on	N	0.33	2	6
1.1R	1	1	Rim	A0A0J8BW28	Uncharacterized protein	Beta vulgaris subsp. vulgaris	1	1	Rim	1	Acetylation on	N-term	0.67	2	3
1.1R	1	1	Rim	A0A0J8BW28	Uncharacterized protein	Beta vulgaris subsp. vulgaris	1	1	Rim	13	Sodium on	E	0.33	1	3
1.1R	1	1	Rim	A0A0J8BAX7	Formate dehydrogenase, mitochondrial	Beta vulgaris subsp. vulgaris	1	1	Rim	184	Deamidation on	N	0.5	1	2
1.1R	1	1	Rim	A0A0J8E469	rRNA N-glycosylase	Beta vulgaris subsp. vulgaris	1	1	Rim	126	Sodium on	E	0.5	2	4
1.1R	1	1	Rim	A0A0J8E469	rRNA N-glycosylase	Beta vulgaris subsp. vulgaris	1	1	Rim	140	Deamidation on	N	0.5	2	4
1.1R	1	1	Rim	A0A0J8E469	rRNA N-glycosylase	Beta vulgaris subsp. vulgaris	1	1	Rim	225	Methylation on	K	0.33	1	3
1.1R	1	1	Rim	A0A0J8E469	rRNA N-glycosylase	Beta vulgaris subsp. vulgaris	1	1	Rim	234	Deamidation on	Q	0.12	1	8
1.1R	1	1	Rim	A0A0J8BBQ5	14-3-3 domain-containing protein	Beta vulgaris subsp. vulgaris	1	1	Rim	1	Acetylation on	N-term	1	2	2
1.1R	1	1	Rim	A0A0J8BBQ5	14-3-3 domain-containing protein	Beta vulgaris subsp. vulgaris	1	1	Rim	20	Deamidation on	Q	0.14	1	7
1.1R	1	1	Rim	A0A0J8BBQ5	14-3-3 domain-containing protein	Beta vulgaris subsp. vulgaris	1	1	Rim	171	Hydroxylation on	P	0.5	1	2
1.1R	1	1	Rim	A0A0K9R870	UDP-arabinopyranose mutase	Spinacia oleracea	1	1	Rim	67	Deamidation on	N	0.4	2	5
1.1R	1	1	Rim	A0A0K9R870	UDP-arabinopyranose mutase	Spinacia oleracea	1	1	Rim	173	Hydroxylation on	N	0.6	3	5
1.1R	1	1	Rim	A0A0K9R870	UDP-arabinopyranose mutase	Spinacia oleracea	1	1	Rim	182	Deamidation on	Q	0.2	1	5
1.1R	1	1	Rim	A0A803LHN7	Alcohol dehydrogenase	Chenopodium quinoa	1	1	Rim	195	Methylation on	K	1	2	2
1.1R	1	1	Rim	A0A803N3B0	5-methyltetrahydropteroyltriglutamate--homocysteine S-methyltransferase	Chenopodium quinoa	1	1	Rim	197	Methylation on	K	1	1	1
1.1R	1	1	Rim	A0A803N3B0	5-methyltetrahydropteroyltriglutamate--homocysteine S-methyltransferase	Chenopodium quinoa	1	1	Rim	294	Carboxylation on	K	1	1	1
1.1R	1	1	Rim	A0A803N3B0	5-methyltetrahydropteroyltriglutamate--homocysteine S-methyltransferase	Chenopodium quinoa	1	1	Rim	379	Deamidation on	Q	1	2	2
1.1R	1	1	Rim	A0A0J8CS67	Ribosomal protein S7 domain-containing protein	Beta vulgaris subsp. vulgaris	1	1	Rim	1	Acetylation on	N-term	1	2	2
1.1R	1	1	Rim	A0A0J8FJ23	transketolase	Beta vulgaris subsp. vulgaris	1	1	Rim	601	Ammonia loss on	N	0.5	1	2
1.1R	1	1	Rim	A0A803N1S5	CoA carboxyltransferase C-terminal domain-containing protein	Chenopodium quinoa	1	1	Rim	1	Acetylation on	N-term	1	1	1
1.1R	1	1	Rim	A0A0J8BDS4	Branched-chain-amino-acid aminotransferase-like protein 1	Beta vulgaris subsp. vulgaris	1	1	Rim	1	Acetylation on	N-term	1	1	1
1.1R	1	1	Rim	A0A803NE21	Uncharacterized protein	Chenopodium quinoa	1	1	Rim	227	Dimethylation on	K	1	1	1
1.1R	1	1	Rim	A0A0J8B6M2	Dehydrin	Beta vulgaris subsp. vulgaris	1	1	Rim	1	Acetylation on	N-term	1	3	3
1.1R	1	1	Rim	A0A0J8FEH2	AAA+ ATPase domain-containing protein	Beta vulgaris subsp. vulgaris	1	1	Rim	1	Acetylation on	N-term	1	2	2
1.1R	1	1	Rim	A0A0J8BES3	methenyltetrahydrofolate cyclohydrolase	Beta vulgaris subsp. vulgaris	1	1	Rim	1	Acetylation on	N-term	1	1	1
1.1R	1	1	Rim	A0A0J8CM32	Adenosylhomocysteinase	Beta vulgaris subsp. vulgaris	1	1	Rim	1	Acetylation on	N-term	1	2	2
1.1R	1	1	Rim	A0A0J8CM32	Adenosylhomocysteinase	Beta vulgaris subsp. vulgaris	1	1	Rim	221	Deamidation on	N	0.62	5	8
1.1R	1	1	Rim	A0A0J8CM32	Adenosylhomocysteinase	Beta vulgaris subsp. vulgaris	1	1	Rim	232	Deamidation on	N	0.12	1	8
1.1R	1	1	Rim	A0A0J8B2W2	Fe2OG dioxygenase domain-containing protein	Beta vulgaris subsp. vulgaris	1	1	Rim	1	Acetylation on	N-term	1	2	2
1.1R	1	1	Rim	A0A0J8B2W2	Fe2OG dioxygenase domain-containing protein	Beta vulgaris subsp. vulgaris	1	1	Rim	300	Deamidation on	N	0.67	2	3
1.1R	1	1	Rim	A0A803NBM6	Lactoylglutathione lyase	Chenopodium quinoa	1	1	Rim	253	Methylation on	R	1	1	1
1.1R	1	1	Rim	A0A0J8BLI2	FAS1 domain-containing protein	Beta vulgaris subsp. vulgaris	1	1	Rim	268	Deamidation on	N	1	2	2
1.1R	1	1	Rim	A0A0J8B9E3	PCI domain-containing protein	Beta vulgaris subsp. vulgaris	1	1	Rim	53	Deamidation on	N	0.5	1	2
1.1R	1	1	Rim	A0A0K9QFM3	Pyrophosphate--fructose 6-phosphate 1-phosphotransferase subunit alpha	Spinacia oleracea	1	1	Rim	1	Acetylation on	N-term	1	2	2
1.1R	1	1	Rim	A0A0K9QZP6	Histidine kinase/HSP90-like ATPase domain-containing protein	Spinacia oleracea	1	1	Rim	38	Deamidation on	N	0.25	1	4
1.1R	1	1	Rim	A0A0K9QZP6	Histidine kinase/HSP90-like ATPase domain-containing protein	Spinacia oleracea	1	1	Rim	71	Dimethylation on	K	1	1	1
1.1R	1	1	Rim	A0A0K9QZP6	Histidine kinase/HSP90-like ATPase domain-containing protein	Spinacia oleracea	1	1	Rim	92	Deamidation on	N	0.5	2	4
1.1R	1	1	Rim	A0A0J8B2U8	Uncharacterized protein	Beta vulgaris subsp. vulgaris	1	1	Rim	365	Deamidation on	N	0.38	3	8
1.1R	1	1	Rim	A0A803MVS5	V-type proton ATPase catalytic subunit A	Chenopodium quinoa	1	1	Rim	38	Deamidation on	N	1	2	2
1.1R	1	1	Rim	A0A803LQ99	Histidine kinase/HSP90-like ATPase domain-containing protein	Chenopodium quinoa	1	1	Rim	38	Deamidation on	N	0.25	1	4
1.1R	1	1	Rim	A0A803LQ99	Histidine kinase/HSP90-like ATPase domain-containing protein	Chenopodium quinoa	1	1	Rim	92	Deamidation on	N	0.5	2	4
2.1R	2	1	Rim	B5X142	Aspartate aminotransferase	Salmo salar	2	1	Rim	319	Deamidation on	N	0.5	1	2
2.1R	2	1	Rim	B5DG86	Troponin C fast	Salmo salar	2	1	Rim	28	Calcium on	D	0.04	1	24
2.1R	2	1	Rim	B5DG86	Troponin C fast	Salmo salar	2	1	Rim	30	Sodium on	D	0.04	1	24
2.1R	2	1	Rim	B5DG86	Troponin C fast	Salmo salar	2	1	Rim	106	Deamidation on	N	0.02	1	51
2.1R	2	1	Rim	B5DG86	Troponin C fast	Salmo salar	2	1	Rim	112	Calcium on	D	0.02	1	51
2.1R	2	1	Rim	B5DG30	Heat shock protein 70 isoform 3	Salmo salar	2	1	Rim	355	Deamidation on	N	1	1	1
2.1R	2	1	Rim	A0A1S3KKP9	phosphoglucomutase (alpha-D-glucose-1,6-bisphosphate-dependent)	Salmo salar	2	1	Rim	117	Phosphorylation on	S	0.33	1	3
2.1R	2	1	Rim	A0A1S3KKP9	phosphoglucomutase (alpha-D-glucose-1,6-bisphosphate-dependent)	Salmo salar	2	1	Rim	264	Deamidation on	N	0.5	1	2
2.1R	2	1	Rim	A0A1S3KKP9	phosphoglucomutase (alpha-D-glucose-1,6-bisphosphate-dependent)	Salmo salar	2	1	Rim	442	Methylation on	K	1	1	1
2.1R	2	1	Rim	Q9LEE0	phosphopyruvate hydratase	Spinacia oleracea	2	1	Rim	159	Deamidation on	N	1	1	1
2.1R	2	1	Rim	B5X3F7	Thymidine phosphorylase	Salmo salar	2	1	Rim	1	Acetylation on	N-term	1	2	2
2.1R	2	1	Rim	B5X3F7	Thymidine phosphorylase	Salmo salar	2	1	Rim	311	Deamidation on	N	0.5	1	2
2.1R	2	1	Rim	O93376	fast myotomal muscle troponin-T	Salmo salar	2	1	Rim	1	Acetylation on	N-term	1	1	1
2.1R	2	1	Rim	O93376	fast myotomal muscle troponin-T	Salmo salar	2	1	Rim	36	Ammonia loss on	N	0.67	2	3
2.1R	2	1	Rim	O93376	fast myotomal muscle troponin-T	Salmo salar	2	1	Rim	124	Deamidation on	N	0.67	2	3
2.1R	2	1	Rim	O93376	fast myotomal muscle troponin-T	Salmo salar	2	1	Rim	196	Deamidation on	Q	0.5	1	2
2.1R	2	1	Rim	B5XCJ8	Nucleoside diphosphate kinase	Salmo salar	2	1	Rim	127	Deamidation on	N	0.2	1	5
2.1R	2	1	Rim	B5X0S9	aldehyde dehydrogenase (NAD(+))	Salmo salar	2	1	Rim	408	Deamidation on	N	0.25	1	4
2.1R	2	1	Rim	A0A1S2X522	phosphopyruvate hydratase	Salmo salar	2	1	Rim	17	Ammonia loss on	N	0.04	3	84
2.1R	2	1	Rim	A0A1S2X522	phosphopyruvate hydratase	Salmo salar	2	1	Rim	17	Deamidation on	N	0.01	1	84
2.1R	2	1	Rim	A0A1S2X522	phosphopyruvate hydratase	Salmo salar	2	1	Rim	18	Hydroxylation on	P	0.04	3	84
2.1R	2	1	Rim	A0A1S2X522	phosphopyruvate hydratase	Salmo salar	2	1	Rim	21	Sodium on	E	0.02	2	84
2.1R	2	1	Rim	A0A1S2X522	phosphopyruvate hydratase	Salmo salar	2	1	Rim	21	Calcium on	E	0.05	4	84
2.1R	2	1	Rim	A0A1S2X522	phosphopyruvate hydratase	Salmo salar	2	1	Rim	28	Dimethylation on	K	0.01	1	84
2.1R	2	1	Rim	A0A1S2X522	phosphopyruvate hydratase	Salmo salar	2	1	Rim	28	Hydroxylation on	K	0.01	1	84
2.1R	2	1	Rim	A0A1S2X522	phosphopyruvate hydratase	Salmo salar	2	1	Rim	45	Sodium on	E	0.03	2	70
2.1R	2	1	Rim	A0A1S2X522	phosphopyruvate hydratase	Salmo salar	2	1	Rim	87	Deamidation on	Q	0.08	1	12
2.1R	2	1	Rim	A0A1S2X522	phosphopyruvate hydratase	Salmo salar	2	1	Rim	142	Magnesium on	D	0.08	1	13
2.1R	2	1	Rim	A0A1S2X522	phosphopyruvate hydratase	Salmo salar	2	1	Rim	151	Deamidation on	N	0.15	2	13
2.1R	2	1	Rim	A0A1S2X522	phosphopyruvate hydratase	Salmo salar	2	1	Rim	154	Deamidation on	N	0.62	8	13
2.1R	2	1	Rim	A0A1S2X522	phosphopyruvate hydratase	Salmo salar	2	1	Rim	165	Carbamyl on	M	0.02	1	57
2.1R	2	1	Rim	A0A1S2X522	phosphopyruvate hydratase	Salmo salar	2	1	Rim	166	Deamidation on	Q	0.05	3	57
2.1R	2	1	Rim	A0A1S2X522	phosphopyruvate hydratase	Salmo salar	2	1	Rim	167	Sodium on	E	0.05	3	57
2.1R	2	1	Rim	A0A1S2X522	phosphopyruvate hydratase	Salmo salar	2	1	Rim	167	Calcium on	E	0.05	3	57
2.1R	2	1	Rim	A0A1S2X522	phosphopyruvate hydratase	Salmo salar	2	1	Rim	169	Carbamyl on	M	0.02	1	57
2.1R	2	1	Rim	A0A1S2X522	phosphopyruvate hydratase	Salmo salar	2	1	Rim	172	Hydroxylation on	P	0.02	1	57
2.1R	2	1	Rim	A0A1S2X522	phosphopyruvate hydratase	Salmo salar	2	1	Rim	177	Deamidation on	N	0.07	4	57
2.1R	2	1	Rim	A0A1S2X522	phosphopyruvate hydratase	Salmo salar	2	1	Rim	177	Ammonia loss on	N	0.02	1	57
2.1R	2	1	Rim	A0A1S2X522	phosphopyruvate hydratase	Salmo salar	2	1	Rim	182	Carbamyl on	M	0.02	1	57
2.1R	2	1	Rim	A0A1S2X522	phosphopyruvate hydratase	Salmo salar	2	1	Rim	183	Dimethylation on	R	0.02	1	57
2.1R	2	1	Rim	A0A1S2X522	phosphopyruvate hydratase	Salmo salar	2	1	Rim	191	Deamidation on	N	0.33	4	12
2.1R	2	1	Rim	A0A1S2X522	phosphopyruvate hydratase	Salmo salar	2	1	Rim	194	Deamidation on	N	0.33	2	6
2.1R	2	1	Rim	A0A1S2X522	phosphopyruvate hydratase	Salmo salar	2	1	Rim	202	Butyrylation on	K	0.08	1	12
2.1R	2	1	Rim	A0A1S2X522	phosphopyruvate hydratase	Salmo salar	2	1	Rim	210	Sodium on	E	0.04	1	23
2.1R	2	1	Rim	A0A1S2X522	phosphopyruvate hydratase	Salmo salar	2	1	Rim	210	Potassium on	E	0.04	1	23
2.1R	2	1	Rim	A0A1S2X522	phosphopyruvate hydratase	Salmo salar	2	1	Rim	216	Deamidation on	N	0.13	3	23
2.1R	2	1	Rim	A0A1S2X522	phosphopyruvate hydratase	Salmo salar	2	1	Rim	220	Deamidation on	N	0.04	1	23
2.1R	2	1	Rim	A0A1S2X522	phosphopyruvate hydratase	Salmo salar	2	1	Rim	220	Ammonia loss on	N	0.04	1	23
2.1R	2	1	Rim	A0A1S2X522	phosphopyruvate hydratase	Salmo salar	2	1	Rim	228	Dimethylation on	K	0.04	1	23
2.1R	2	1	Rim	A0A1S2X522	phosphopyruvate hydratase	Salmo salar	2	1	Rim	239	Methylation on	K	0.04	2	46
2.1R	2	1	Rim	A0A1S2X522	phosphopyruvate hydratase	Salmo salar	2	1	Rim	244	Carbamyl on	M	0.01	1	103
2.1R	2	1	Rim	A0A1S2X522	phosphopyruvate hydratase	Salmo salar	2	1	Rim	245	Sodium on	D	0.03	3	103
2.1R	2	1	Rim	A0A1S2X522	phosphopyruvate hydratase	Salmo salar	2	1	Rim	245	Calcium on	D	0.05	5	103
2.1R	2	1	Rim	A0A1S2X522	phosphopyruvate hydratase	Salmo salar	2	1	Rim	245	Potassium on	D	0.01	1	103
2.1R	2	1	Rim	A0A1S2X522	phosphopyruvate hydratase	Salmo salar	2	1	Rim	250	Sodium on	E	0.02	2	103
2.1R	2	1	Rim	A0A1S2X522	phosphopyruvate hydratase	Salmo salar	2	1	Rim	274	Calcium on	D	0.05	1	20
2.1R	2	1	Rim	A0A1S2X522	phosphopyruvate hydratase	Salmo salar	2	1	Rim	275	Deamidation on	Q	0.05	1	20
2.1R	2	1	Rim	A0A1S2X522	phosphopyruvate hydratase	Salmo salar	2	1	Rim	278	Sodium on	D	0.05	1	20
2.1R	2	1	Rim	A0A1S2X522	phosphopyruvate hydratase	Salmo salar	2	1	Rim	290	Deamidation on	Q	0.05	1	20
2.1R	2	1	Rim	A0A1S2X522	phosphopyruvate hydratase	Salmo salar	2	1	Rim	293	Sodium on	E	0.05	1	20
2.1R	2	1	Rim	A0A1S2X522	phosphopyruvate hydratase	Salmo salar	2	1	Rim	293	Potassium on	E	0.05	1	20
2.1R	2	1	Rim	A0A1S2X522	phosphopyruvate hydratase	Salmo salar	2	1	Rim	294	Sodium on	D	0.05	1	20
2.1R	2	1	Rim	A0A1S2X522	phosphopyruvate hydratase	Salmo salar	2	1	Rim	297	Magnesium on	D	0.05	1	20
2.1R	2	1	Rim	A0A1S2X522	phosphopyruvate hydratase	Salmo salar	2	1	Rim	297	Sodium on	D	0.05	1	20
2.1R	2	1	Rim	A0A1S2X522	phosphopyruvate hydratase	Salmo salar	2	1	Rim	298	Deamidation on	Q	0.1	2	20
2.1R	2	1	Rim	A0A1S2X522	phosphopyruvate hydratase	Salmo salar	2	1	Rim	306	Hydroxylation on	K	0.3	6	20
2.1R	2	1	Rim	A0A1S2X522	phosphopyruvate hydratase	Salmo salar	2	1	Rim	312	Sodium on	D	0.02	2	106
2.1R	2	1	Rim	A0A1S2X522	phosphopyruvate hydratase	Salmo salar	2	1	Rim	312	Calcium on	D	0.01	1	106
2.1R	2	1	Rim	A0A1S2X522	phosphopyruvate hydratase	Salmo salar	2	1	Rim	314	Deamidation on	Q	0.01	1	106
2.1R	2	1	Rim	A0A1S2X522	phosphopyruvate hydratase	Salmo salar	2	1	Rim	318	Calcium on	D	0.04	4	106
2.1R	2	1	Rim	A0A1S2X522	phosphopyruvate hydratase	Salmo salar	2	1	Rim	318	Sodium on	D	0.1	11	106
2.1R	2	1	Rim	A0A1S2X522	phosphopyruvate hydratase	Salmo salar	2	1	Rim	319	Sodium on	D	0.01	1	106
2.1R	2	1	Rim	A0A1S2X522	phosphopyruvate hydratase	Salmo salar	2	1	Rim	324	Ammonia loss on	N	0.01	1	106
2.1R	2	1	Rim	A0A1S2X522	phosphopyruvate hydratase	Salmo salar	2	1	Rim	326	Methylation on	K	0.01	1	106
2.1R	2	1	Rim	A0A1S2X522	phosphopyruvate hydratase	Salmo salar	2	1	Rim	345	Deamidation on	N	0.04	1	27
2.1R	2	1	Rim	A0A1S2X522	phosphopyruvate hydratase	Salmo salar	2	1	Rim	346	Deamidation on	Q	0.04	1	27
2.1R	2	1	Rim	A0A1S2X522	phosphopyruvate hydratase	Salmo salar	2	1	Rim	361	Deamidation on	Q	0.09	7	81
2.1R	2	1	Rim	A0A1S2X522	phosphopyruvate hydratase	Salmo salar	2	1	Rim	363	Deamidation on	N	0.4	32	81
2.1R	2	1	Rim	A0A1S2X522	phosphopyruvate hydratase	Salmo salar	2	1	Rim	363	Hydroxylation on	N	0.05	4	81
2.1R	2	1	Rim	A0A1S2X522	phosphopyruvate hydratase	Salmo salar	2	1	Rim	363	Ammonia loss on	N	0.05	4	81
2.1R	2	1	Rim	A0A1S2X522	phosphopyruvate hydratase	Salmo salar	2	1	Rim	406	Formylation on	K	0.5	1	2
2.1R	2	1	Rim	A0A1S2X522	phosphopyruvate hydratase	Salmo salar	2	1	Rim	411	Carbamyl on	M	0.5	2	4
2.1R	2	1	Rim	A0A1S2X522	phosphopyruvate hydratase	Salmo salar	2	1	Rim	412	Methylation on	R	0.5	2	4
2.1R	2	1	Rim	C0H9I1	Fructose-bisphosphate aldolase	Salmo salar	2	1	Rim	34	Sodium on	D	0.25	1	4
2.1R	2	1	Rim	C0H9I1	Fructose-bisphosphate aldolase	Salmo salar	2	1	Rim	34	Calcium on	D	0.25	1	4
2.1R	2	1	Rim	C0H9I1	Fructose-bisphosphate aldolase	Salmo salar	2	1	Rim	72	Nitrosylation on	C	1	1	1
2.1R	2	1	Rim	C0H9I1	Fructose-bisphosphate aldolase	Salmo salar	2	1	Rim	114	Hydroxylation on	P	0.03	1	39
2.1R	2	1	Rim	C0H9I1	Fructose-bisphosphate aldolase	Salmo salar	2	1	Rim	119	Deamidation on	N	0.67	26	39
2.1R	2	1	Rim	C0H9I1	Fructose-bisphosphate aldolase	Salmo salar	2	1	Rim	119	Ammonia loss on	N	0.1	4	39
2.1R	2	1	Rim	C0H9I1	Fructose-bisphosphate aldolase	Salmo salar	2	1	Rim	121	Potassium on	E	0.08	3	39
2.1R	2	1	Rim	C0H9I1	Fructose-bisphosphate aldolase	Salmo salar	2	1	Rim	121	Calcium on	E	0.03	1	39
2.1R	2	1	Rim	C0H9I1	Fructose-bisphosphate aldolase	Salmo salar	2	1	Rim	125	Deamidation on	Q	0.08	3	39
2.1R	2	1	Rim	C0H9I1	Fructose-bisphosphate aldolase	Salmo salar	2	1	Rim	178	Deamidation on	Q	0.14	1	7
2.1R	2	1	Rim	C0H9I1	Fructose-bisphosphate aldolase	Salmo salar	2	1	Rim	187	Magnesium on	E	0.14	1	7
2.1R	2	1	Rim	B5DG55	Alpha-1,4 glucan phosphorylase	Salmo salar	2	1	Rim	173	Deamidation on	N	0.25	2	8
2.1R	2	1	Rim	B5DG55	Alpha-1,4 glucan phosphorylase	Salmo salar	2	1	Rim	173	Ammonia loss on	N	0.12	1	8
2.1R	2	1	Rim	B5DG55	Alpha-1,4 glucan phosphorylase	Salmo salar	2	1	Rim	178	Sodium on	E	0.12	1	8
2.1R	2	1	Rim	B5DG55	Alpha-1,4 glucan phosphorylase	Salmo salar	2	1	Rim	218	Sodium on	D	0.14	1	7
2.1R	2	1	Rim	B5DG55	Alpha-1,4 glucan phosphorylase	Salmo salar	2	1	Rim	228	Sodium on	D	0.14	1	7
2.1R	2	1	Rim	B5DG55	Alpha-1,4 glucan phosphorylase	Salmo salar	2	1	Rim	237	Deamidation on	N	0.5	1	2
2.1R	2	1	Rim	B5DG55	Alpha-1,4 glucan phosphorylase	Salmo salar	2	1	Rim	283	Deamidation on	N	0.25	1	4
2.1R	2	1	Rim	B5DG55	Alpha-1,4 glucan phosphorylase	Salmo salar	2	1	Rim	285	Deamidation on	N	0.25	1	4
2.1R	2	1	Rim	B5DG55	Alpha-1,4 glucan phosphorylase	Salmo salar	2	1	Rim	339	Deamidation on	N	0.4	2	5
2.1R	2	1	Rim	B5DG55	Alpha-1,4 glucan phosphorylase	Salmo salar	2	1	Rim	567	Deamidation on	Q	0.2	1	5
2.1R	2	1	Rim	B5DG55	Alpha-1,4 glucan phosphorylase	Salmo salar	2	1	Rim	648	Deamidation on	N	0.33	1	3
2.1R	2	1	Rim	B5DG55	Alpha-1,4 glucan phosphorylase	Salmo salar	2	1	Rim	666	Deamidation on	Q	0.12	1	8
2.1R	2	1	Rim	B5DG55	Alpha-1,4 glucan phosphorylase	Salmo salar	2	1	Rim	673	Sodium on	E	0.25	2	8
2.1R	2	1	Rim	B5DG55	Alpha-1,4 glucan phosphorylase	Salmo salar	2	1	Rim	673	Potassium on	E	0.12	1	8
2.1R	2	1	Rim	B5DG55	Alpha-1,4 glucan phosphorylase	Salmo salar	2	1	Rim	685	Deamidation on	N	0.4	2	5
2.1R	2	1	Rim	B5DG55	Alpha-1,4 glucan phosphorylase	Salmo salar	2	1	Rim	697	Deamidation on	N	0.4	2	5
2.1R	2	1	Rim	B5DG55	Alpha-1,4 glucan phosphorylase	Salmo salar	2	1	Rim	697	Ammonia loss on	N	0.2	1	5
2.1R	2	1	Rim	B5DGS3	Isocitrate dehydrogenase [NADP]	Salmo salar	2	1	Rim	95	Deamidation on	Q	0.33	1	3
2.1R	2	1	Rim	B5DGL9	fructose-bisphosphatase	Salmo salar	2	1	Rim	1	Acetylation on	N-term	0.67	2	3
2.1R	2	1	Rim	B5DGL9	fructose-bisphosphatase	Salmo salar	2	1	Rim	2	Phosphorylation on	S	0.67	2	3
2.1R	2	1	Rim	B5DGL9	fructose-bisphosphatase	Salmo salar	2	1	Rim	67	Deamidation on	N	0.12	1	8
2.1R	2	1	Rim	B5DGL9	fructose-bisphosphatase	Salmo salar	2	1	Rim	71	Sodium on	D	0.12	1	8
2.1R	2	1	Rim	B5DGL9	fructose-bisphosphatase	Salmo salar	2	1	Rim	73	Deamidation on	Q	0.12	1	8
2.1R	2	1	Rim	B5DGL9	fructose-bisphosphatase	Salmo salar	2	1	Rim	81	Deamidation on	N	0.33	1	3
2.1R	2	1	Rim	B5DGL9	fructose-bisphosphatase	Salmo salar	2	1	Rim	273	Deamidation on	N	0.2	1	5
2.1R	2	1	Rim	B5X5M2	Fatty acid-binding protein, heart	Salmo salar	2	1	Rim	1	Acetylation on	N-term	1	1	1
2.1R	2	1	Rim	B5X5M2	Fatty acid-binding protein, heart	Salmo salar	2	1	Rim	90	Deamidation on	N	0.75	3	4
2.1R	2	1	Rim	B5DGS2	Isocitrate dehydrogenase [NADP]	Salmo salar	2	1	Rim	95	Deamidation on	Q	0.33	1	3
2.1R	2	1	Rim	Q6R758	Muscle fatty acid binding protein	Salmo salar	2	1	Rim	1	Acetylation on	N-term	1	4	4
2.1R	2	1	Rim	Q6R758	Muscle fatty acid binding protein	Salmo salar	2	1	Rim	38	Hydroxylation on	K	0.5	1	2
2.5R	2	5	Rim	A0A1S3QRR9	M-protein, striated muscle-like	Salmo salar	2	5	Rim	313	Deamidation on	N	1	1	1
2.5R	2	5	Rim	B5DGZ1	ADP/ATP translocase	Salmo salar	2	5	Rim	1	Acetylation on	N-term	1	1	1
2.5R	2	5	Rim	P84408	Histone H1 (Fragment)	Salmo salar	2	5	Rim	1	Acetylation on	N-term	1	1	1
2.5R	2	5	Rim	B5X5M2	Fatty acid-binding protein, heart	Salmo salar	2	5	Rim	1	Acetylation on	N-term	1	1	1
2.5R	2	5	Rim	B5X5M2	Fatty acid-binding protein, heart	Salmo salar	2	5	Rim	90	Deamidation on	N	1	1	1
2.5R	2	5	Rim	A0A1S3MVJ3	ATP synthase subunit beta	Salmo salar	2	5	Rim	210	Deamidation on	N	0.2	1	5
2.5R	2	5	Rim	A0A1S3MVJ3	ATP synthase subunit beta	Salmo salar	2	5	Rim	246	Deamidation on	N	0.2	1	5
2.5R	2	5	Rim	A0A1S3QIK3	myosin heavy chain, fast skeletal muscle-like	Salmo salar	2	5	Rim	1	Acetylation on	N-term	1	6	6
2.5R	2	5	Rim	A0A1S3QIK3	myosin heavy chain, fast skeletal muscle-like	Salmo salar	2	5	Rim	117	Hydroxylation on	N	0.07	1	14
2.5R	2	5	Rim	A0A1S3QIK3	myosin heavy chain, fast skeletal muscle-like	Salmo salar	2	5	Rim	120	Deamidation on	Q	0.14	2	14
2.5R	2	5	Rim	A0A1S3QIK3	myosin heavy chain, fast skeletal muscle-like	Salmo salar	2	5	Rim	168	Acetylation on	K	0.25	1	4
2.5R	2	5	Rim	A0A1S3QIK3	myosin heavy chain, fast skeletal muscle-like	Salmo salar	2	5	Rim	189	Deamidation on	N	0.61	11	18
2.5R	2	5	Rim	A0A1S3QIK3	myosin heavy chain, fast skeletal muscle-like	Salmo salar	2	5	Rim	347	Deamidation on	N	0.5	1	2
2.5R	2	5	Rim	A0A1S3QIK3	myosin heavy chain, fast skeletal muscle-like	Salmo salar	2	5	Rim	446	Deamidation on	N	0.25	1	4
2.5R	2	5	Rim	A0A1S3QIK3	myosin heavy chain, fast skeletal muscle-like	Salmo salar	2	5	Rim	446	Ammonia loss on	N	0.25	1	4
2.5R	2	5	Rim	A0A1S3QIK3	myosin heavy chain, fast skeletal muscle-like	Salmo salar	2	5	Rim	639	Deamidation on	N	0.33	2	6
2.5R	2	5	Rim	A0A1S3QIK3	myosin heavy chain, fast skeletal muscle-like	Salmo salar	2	5	Rim	679	Deamidation on	N	0.12	2	16
2.5R	2	5	Rim	A0A1S3QIK3	myosin heavy chain, fast skeletal muscle-like	Salmo salar	2	5	Rim	687	Deamidation on	Q	0.06	1	16
2.5R	2	5	Rim	A0A1S3QIK3	myosin heavy chain, fast skeletal muscle-like	Salmo salar	2	5	Rim	691	Deamidation on	N	0.06	1	16
2.5R	2	5	Rim	A0A1S3QIK3	myosin heavy chain, fast skeletal muscle-like	Salmo salar	2	5	Rim	705	Deamidation on	N	0.33	2	6
2.5R	2	5	Rim	A0A1S3QIK3	myosin heavy chain, fast skeletal muscle-like	Salmo salar	2	5	Rim	964	Deamidation on	Q	0.33	2	6
2.5R	2	5	Rim	A0A1S3QIK3	myosin heavy chain, fast skeletal muscle-like	Salmo salar	2	5	Rim	971	Deamidation on	N	0.17	1	6
2.5R	2	5	Rim	A0A1S3QIK3	myosin heavy chain, fast skeletal muscle-like	Salmo salar	2	5	Rim	983	Deamidation on	Q	0.06	1	18
2.5R	2	5	Rim	A0A1S3QIK3	myosin heavy chain, fast skeletal muscle-like	Salmo salar	2	5	Rim	1024	Deamidation on	N	0.27	3	11
2.5R	2	5	Rim	A0A1S3QIK3	myosin heavy chain, fast skeletal muscle-like	Salmo salar	2	5	Rim	1137	Deamidation on	Q	0.08	1	12
2.5R	2	5	Rim	A0A1S3QIK3	myosin heavy chain, fast skeletal muscle-like	Salmo salar	2	5	Rim	1162	Ammonia loss on	N	0.15	2	13
2.5R	2	5	Rim	A0A1S3QIK3	myosin heavy chain, fast skeletal muscle-like	Salmo salar	2	5	Rim	1187	Deamidation on	N	0.1	1	10
2.5R	2	5	Rim	A0A1S3QIK3	myosin heavy chain, fast skeletal muscle-like	Salmo salar	2	5	Rim	1224	Ammonia loss on	N	1	1	1
2.5R	2	5	Rim	A0A1S3QIK3	myosin heavy chain, fast skeletal muscle-like	Salmo salar	2	5	Rim	1237	Deamidation on	N	0.8	4	5
2.5R	2	5	Rim	A0A1S3QIK3	myosin heavy chain, fast skeletal muscle-like	Salmo salar	2	5	Rim	1263	Deamidation on	Q	0.2	1	5
2.5R	2	5	Rim	A0A1S3QIK3	myosin heavy chain, fast skeletal muscle-like	Salmo salar	2	5	Rim	1264	Deamidation on	Q	0.2	1	5
2.5R	2	5	Rim	A0A1S3QIK3	myosin heavy chain, fast skeletal muscle-like	Salmo salar	2	5	Rim	1318	Deamidation on	N	0.5	1	2
2.5R	2	5	Rim	A0A1S3QIK3	myosin heavy chain, fast skeletal muscle-like	Salmo salar	2	5	Rim	1351	Deamidation on	Q	0.25	1	4
2.5R	2	5	Rim	A0A1S3QIK3	myosin heavy chain, fast skeletal muscle-like	Salmo salar	2	5	Rim	1361	Deamidation on	N	0.25	1	4
2.5R	2	5	Rim	A0A1S3QIK3	myosin heavy chain, fast skeletal muscle-like	Salmo salar	2	5	Rim	1375	Deamidation on	Q	0.12	1	8
2.5R	2	5	Rim	A0A1S3QIK3	myosin heavy chain, fast skeletal muscle-like	Salmo salar	2	5	Rim	1457	Deamidation on	N	0.1	1	10
2.5R	2	5	Rim	A0A1S3QIK3	myosin heavy chain, fast skeletal muscle-like	Salmo salar	2	5	Rim	1464	Sodium on	D	0.1	1	10
2.5R	2	5	Rim	A0A1S3QIK3	myosin heavy chain, fast skeletal muscle-like	Salmo salar	2	5	Rim	1519	Deamidation on	N	0.38	3	8
2.5R	2	5	Rim	A0A1S3QIK3	myosin heavy chain, fast skeletal muscle-like	Salmo salar	2	5	Rim	1586	Deamidation on	N	0.14	2	14
2.5R	2	5	Rim	B9EP57	Troponin C, skeletal muscle	Salmo salar	2	5	Rim	18	Deamidation on	N	0.41	7	17
2.5R	2	5	Rim	B9EP57	Troponin C, skeletal muscle	Salmo salar	2	5	Rim	39	Fe[III] on	E	0.25	1	4
2.5R	2	5	Rim	B9EP57	Troponin C, skeletal muscle	Salmo salar	2	5	Rim	106	Deamidation on	N	0.07	4	59
2.5R	2	5	Rim	B9EP57	Troponin C, skeletal muscle	Salmo salar	2	5	Rim	126	Deamidation on	Q	0.02	1	44
2.5R	2	5	Rim	B9EP57	Troponin C, skeletal muscle	Salmo salar	2	5	Rim	142	Ammonia loss on	N	0.02	1	62
2.5R	2	5	Rim	B9EP57	Troponin C, skeletal muscle	Salmo salar	2	5	Rim	142	Deamidation on	N	0.08	5	62
2.5R	2	5	Rim	Q7ZZN0	Myosin regulatory light chain 2	Salmo salar	2	5	Rim	19	Deamidation on	N	0.04	1	24
2.5R	2	5	Rim	Q7ZZN0	Myosin regulatory light chain 2	Salmo salar	2	5	Rim	41	Deamidation on	Q	0.03	1	30
2.5R	2	5	Rim	Q7ZZN0	Myosin regulatory light chain 2	Salmo salar	2	5	Rim	43	Citrullination on	R	0.2	6	30
2.5R	2	5	Rim	Q7ZZN0	Myosin regulatory light chain 2	Salmo salar	2	5	Rim	63	Deamidation on	N	0.06	2	36
2.5R	2	5	Rim	Q7ZZN0	Myosin regulatory light chain 2	Salmo salar	2	5	Rim	65	Hydroxylation on	K	0.03	1	36
2.5R	2	5	Rim	Q7ZZN0	Myosin regulatory light chain 2	Salmo salar	2	5	Rim	66	Deamidation on	N	0.25	6	24
2.5R	2	5	Rim	Q7ZZN0	Myosin regulatory light chain 2	Salmo salar	2	5	Rim	66	Ammonia loss on	N	0.04	1	24
2.5R	2	5	Rim	Q7ZZN0	Myosin regulatory light chain 2	Salmo salar	2	5	Rim	81	Deamidation on	N	0.2	1	5
2.5R	2	5	Rim	Q7ZZN0	Myosin regulatory light chain 2	Salmo salar	2	5	Rim	140	Hydroxylation on	N	0.33	3	9
2.5R	2	5	Rim	O93376	fast myotomal muscle troponin-T	Salmo salar	2	5	Rim	1	Acetylation on	N-term	1	1	1
2.5R	2	5	Rim	O93376	fast myotomal muscle troponin-T	Salmo salar	2	5	Rim	36	Ammonia loss on	N	0.33	2	6
2.5R	2	5	Rim	O93376	fast myotomal muscle troponin-T	Salmo salar	2	5	Rim	124	Deamidation on	N	0.67	4	6
2.5R	2	5	Rim	A0A1S2X522	phosphopyruvate hydratase	Salmo salar	2	5	Rim	23	Sodium on	D	0.04	1	24
2.5R	2	5	Rim	A0A1S2X522	phosphopyruvate hydratase	Salmo salar	2	5	Rim	177	Deamidation on	N	0.29	11	38
2.5R	2	5	Rim	A0A1S2X522	phosphopyruvate hydratase	Salmo salar	2	5	Rim	191	Deamidation on	N	0.33	1	3
2.5R	2	5	Rim	A0A1S2X522	phosphopyruvate hydratase	Salmo salar	2	5	Rim	220	Deamidation on	N	0.23	3	13
2.5R	2	5	Rim	A0A1S2X522	phosphopyruvate hydratase	Salmo salar	2	5	Rim	275	Deamidation on	Q	0.11	1	9
2.5R	2	5	Rim	A0A1S2X522	phosphopyruvate hydratase	Salmo salar	2	5	Rim	298	Deamidation on	Q	0.14	1	7
2.5R	2	5	Rim	A0A1S2X522	phosphopyruvate hydratase	Salmo salar	2	5	Rim	306	Methylation on	K	0.14	1	7
2.5R	2	5	Rim	A0A1S2X522	phosphopyruvate hydratase	Salmo salar	2	5	Rim	345	Deamidation on	N	0.29	2	7
2.5R	2	5	Rim	A0A1S2X522	phosphopyruvate hydratase	Salmo salar	2	5	Rim	346	Deamidation on	Q	0.29	2	7
2.5R	2	5	Rim	A0A1S2X522	phosphopyruvate hydratase	Salmo salar	2	5	Rim	363	Deamidation on	N	0.67	6	9
2.5R	2	5	Rim	A0A1S3PV75	Glucose-6-phosphate isomerase	Salmo salar	2	5	Rim	1	Acetylation on	N-term	1	2	2
2.5R	2	5	Rim	A0A1S3PV75	Glucose-6-phosphate isomerase	Salmo salar	2	5	Rim	359	Deamidation on	N	1	3	3
2.5R	2	5	Rim	A0A1S3PV75	Glucose-6-phosphate isomerase	Salmo salar	2	5	Rim	385	Deamidation on	N	1	2	2
2.5R	2	5	Rim	A0A1S3PV75	Glucose-6-phosphate isomerase	Salmo salar	2	5	Rim	474	Deamidation on	N	1	1	1
2.5R	2	5	Rim	B5DH06	Voltage-dependent anion channel 2-2	Salmo salar	2	5	Rim	1	Acetylation on	N-term	1	1	1
2.5R	2	5	Rim	A0A1S3Q7E3	collagen alpha-1(I) chain-like	Salmo salar	2	5	Rim	397	Hydroxylation on	P	0.5	1	2
2.5R	2	5	Rim	A0A1S3Q7E3	collagen alpha-1(I) chain-like	Salmo salar	2	5	Rim	400	Hydroxylation on	P	1	2	2
2.5R	2	5	Rim	A0A1S3Q7E3	collagen alpha-1(I) chain-like	Salmo salar	2	5	Rim	565	Hydroxylation on	P	1	3	3
2.5R	2	5	Rim	A0A1S3Q7E3	collagen alpha-1(I) chain-like	Salmo salar	2	5	Rim	571	Hydroxylation on	P	1	3	3
2.5R	2	5	Rim	A0A1S3Q7E3	collagen alpha-1(I) chain-like	Salmo salar	2	5	Rim	598	Hydroxylation on	P	1	1	1
2.5R	2	5	Rim	A0A1S3Q7E3	collagen alpha-1(I) chain-like	Salmo salar	2	5	Rim	628	Deamidation on	N	1	1	1
2.5R	2	5	Rim	A0A1S3Q7E3	collagen alpha-1(I) chain-like	Salmo salar	2	5	Rim	634	Hydroxylation on	P	1	1	1
2.5R	2	5	Rim	A0A1S3Q7E3	collagen alpha-1(I) chain-like	Salmo salar	2	5	Rim	778	Hydroxylation on	P	1	2	2
2.5R	2	5	Rim	A0A1S3Q7E3	collagen alpha-1(I) chain-like	Salmo salar	2	5	Rim	796	Hydroxylation on	P	1	1	1
2.5R	2	5	Rim	A0A1S3Q7E3	collagen alpha-1(I) chain-like	Salmo salar	2	5	Rim	907	Hydroxylation on	P	1	1	1
2.5R	2	5	Rim	A0A1S3Q7E3	collagen alpha-1(I) chain-like	Salmo salar	2	5	Rim	916	Hydroxylation on	P	1	1	1
2.5R	2	5	Rim	A0A1S3Q7E3	collagen alpha-1(I) chain-like	Salmo salar	2	5	Rim	934	Hydroxylation on	P	1	1	1
2.5R	2	5	Rim	A0A1S3Q7E3	collagen alpha-1(I) chain-like	Salmo salar	2	5	Rim	985	Hydroxylation on	P	1	3	3
2.5R	2	5	Rim	A0A1S3Q7E3	collagen alpha-1(I) chain-like	Salmo salar	2	5	Rim	991	Hydroxylation on	P	0.33	1	3
2.5R	2	5	Rim	A0A1S3Q7E3	collagen alpha-1(I) chain-like	Salmo salar	2	5	Rim	1066	Deamidation on	N	0.5	1	2
2.5R	2	5	Rim	A0A1S3SM10	collagen alpha-1(I) chain-like	Salmo salar	2	5	Rim	402	Hydroxylation on	P	1	1	1
2.5R	2	5	Rim	A0A1S3SM10	collagen alpha-1(I) chain-like	Salmo salar	2	5	Rim	405	Hydroxylation on	P	1	1	1
2.5R	2	5	Rim	A0A1S3SM10	collagen alpha-1(I) chain-like	Salmo salar	2	5	Rim	570	Hydroxylation on	P	1	3	3
2.5R	2	5	Rim	A0A1S3SM10	collagen alpha-1(I) chain-like	Salmo salar	2	5	Rim	576	Hydroxylation on	P	1	3	3
2.5R	2	5	Rim	A0A1S3SM10	collagen alpha-1(I) chain-like	Salmo salar	2	5	Rim	633	Deamidation on	N	1	1	1
2.5R	2	5	Rim	A0A1S3SM10	collagen alpha-1(I) chain-like	Salmo salar	2	5	Rim	639	Hydroxylation on	P	1	1	1
2.5R	2	5	Rim	A0A1S3SM10	collagen alpha-1(I) chain-like	Salmo salar	2	5	Rim	801	Hydroxylation on	P	1	1	1
2.5R	2	5	Rim	A0A1S3SM10	collagen alpha-1(I) chain-like	Salmo salar	2	5	Rim	912	Hydroxylation on	P	1	1	1
2.5R	2	5	Rim	A0A1S3SM10	collagen alpha-1(I) chain-like	Salmo salar	2	5	Rim	921	Hydroxylation on	P	1	1	1
2.5R	2	5	Rim	A0A1S3SM10	collagen alpha-1(I) chain-like	Salmo salar	2	5	Rim	939	Hydroxylation on	P	1	1	1
2.5R	2	5	Rim	A0A1S3SM10	collagen alpha-1(I) chain-like	Salmo salar	2	5	Rim	990	Hydroxylation on	P	1	3	3
2.5R	2	5	Rim	A0A1S3SM10	collagen alpha-1(I) chain-like	Salmo salar	2	5	Rim	996	Hydroxylation on	P	0.33	1	3
2.5R	2	5	Rim	A0A1S3SM10	collagen alpha-1(I) chain-like	Salmo salar	2	5	Rim	1071	Deamidation on	N	0.5	1	2
2.5R	2	5	Rim	B5DGL9	fructose-bisphosphatase	Salmo salar	2	5	Rim	81	Deamidation on	N	0.2	1	5
2.5R	2	5	Rim	B5DG55	Alpha-1,4 glucan phosphorylase	Salmo salar	2	5	Rim	58	Deamidation on	N	0.33	2	6
2.5R	2	5	Rim	B5DG55	Alpha-1,4 glucan phosphorylase	Salmo salar	2	5	Rim	168	Deamidation on	N	0.67	2	3
2.5R	2	5	Rim	B5DG55	Alpha-1,4 glucan phosphorylase	Salmo salar	2	5	Rim	173	Deamidation on	N	0.47	7	15
2.5R	2	5	Rim	B5DG55	Alpha-1,4 glucan phosphorylase	Salmo salar	2	5	Rim	173	Hydroxylation on	N	0.13	2	15
2.5R	2	5	Rim	B5DG55	Alpha-1,4 glucan phosphorylase	Salmo salar	2	5	Rim	176	Deamidation on	Q	0.13	2	15
2.5R	2	5	Rim	B5DG55	Alpha-1,4 glucan phosphorylase	Salmo salar	2	5	Rim	178	Sodium on	E	0.07	1	15
2.5R	2	5	Rim	B5DG55	Alpha-1,4 glucan phosphorylase	Salmo salar	2	5	Rim	218	Calcium on	D	0.09	1	11
2.5R	2	5	Rim	B5DG55	Alpha-1,4 glucan phosphorylase	Salmo salar	2	5	Rim	236	Deamidation on	N	0.33	1	3
2.5R	2	5	Rim	B5DG55	Alpha-1,4 glucan phosphorylase	Salmo salar	2	5	Rim	237	Deamidation on	N	0.33	1	3
2.5R	2	5	Rim	B5DG55	Alpha-1,4 glucan phosphorylase	Salmo salar	2	5	Rim	283	Deamidation on	N	0.33	2	6
2.5R	2	5	Rim	B5DG55	Alpha-1,4 glucan phosphorylase	Salmo salar	2	5	Rim	285	Deamidation on	N	0.17	1	6
2.5R	2	5	Rim	B5DG55	Alpha-1,4 glucan phosphorylase	Salmo salar	2	5	Rim	339	Deamidation on	N	0.33	4	12
2.5R	2	5	Rim	B5DG55	Alpha-1,4 glucan phosphorylase	Salmo salar	2	5	Rim	339	Ammonia loss on	N	0.08	1	12
2.5R	2	5	Rim	B5DG55	Alpha-1,4 glucan phosphorylase	Salmo salar	2	5	Rim	343	Hydroxylation on	P	0.08	1	12
2.5R	2	5	Rim	B5DG55	Alpha-1,4 glucan phosphorylase	Salmo salar	2	5	Rim	409	Citrullination on	R	0.12	1	8
2.5R	2	5	Rim	B5DG55	Alpha-1,4 glucan phosphorylase	Salmo salar	2	5	Rim	632	Deamidation on	N	0.4	2	5
2.5R	2	5	Rim	B5DG55	Alpha-1,4 glucan phosphorylase	Salmo salar	2	5	Rim	673	Sodium on	E	0.17	1	6
2.5R	2	5	Rim	B5DG55	Alpha-1,4 glucan phosphorylase	Salmo salar	2	5	Rim	679	Deamidation on	N	0.33	2	6
2.5R	2	5	Rim	B5DG55	Alpha-1,4 glucan phosphorylase	Salmo salar	2	5	Rim	685	Deamidation on	N	0.67	6	9
2.5R	2	5	Rim	Q6R758	Muscle fatty acid binding protein	Salmo salar	2	5	Rim	1	Acetylation on	N-term	1	3	3
2.5R	2	5	Rim	Q6R758	Muscle fatty acid binding protein	Salmo salar	2	5	Rim	32	Deamidation on	Q	1	1	1
2.5R	2	5	Rim	B5DGH1	Enigma LIM domain protein-like	Salmo salar	2	5	Rim	131	Citrullination on	R	1	1	1
2.5R	2	5	Rim	B5DFX8	Phosphoglycerate kinase	Salmo salar	2	5	Rim	163	Deamidation on	N	0.25	1	4
2.5R	2	5	Rim	B5DFX8	Phosphoglycerate kinase	Salmo salar	2	5	Rim	255	Deamidation on	N	0.57	4	7
2.5R	2	5	Rim	B5DFX8	Phosphoglycerate kinase	Salmo salar	2	5	Rim	337	Deamidation on	N	0.33	2	6
2.5R	2	5	Rim	B5DFX8	Phosphoglycerate kinase	Salmo salar	2	5	Rim	337	Ammonia loss on	N	0.17	1	6
2.5R	2	5	Rim	B5DFX8	Phosphoglycerate kinase	Salmo salar	2	5	Rim	347	Deamidation on	N	0.17	1	6
3.1R	3	1	Rim	B5X633	Fatty acid-binding protein, heart	Salmo salar	3	1	Rim	1	Acetylation on	N-term	1	5	5
3.1R	3	1	Rim	B5X633	Fatty acid-binding protein, heart	Salmo salar	3	1	Rim	3	Sodium on	E	0.2	1	5
3.1R	3	1	Rim	B5X3F7	Thymidine phosphorylase	Salmo salar	3	1	Rim	1	Acetylation on	N-term	1	1	1
3.1R	3	1	Rim	B5X3F7	Thymidine phosphorylase	Salmo salar	3	1	Rim	311	Deamidation on	N	0.5	1	2
3.1R	3	1	Rim	Q6R758	Muscle fatty acid binding protein	Salmo salar	3	1	Rim	1	Acetylation on	N-term	1	12	12
3.1R	3	1	Rim	Q6R758	Muscle fatty acid binding protein	Salmo salar	3	1	Rim	3	Sodium on	E	0.08	1	12
3.1R	3	1	Rim	Q6R758	Muscle fatty acid binding protein	Salmo salar	3	1	Rim	38	Hydroxylation on	K	0.2	1	5
3.1R	3	1	Rim	B5X5M2	Fatty acid-binding protein, heart	Salmo salar	3	1	Rim	1	Acetylation on	N-term	1	1	1
3.1R	3	1	Rim	B5X5M2	Fatty acid-binding protein, heart	Salmo salar	3	1	Rim	90	Deamidation on	N	0.5	3	6
3.1R	3	1	Rim	B5X5M2	Fatty acid-binding protein, heart	Salmo salar	3	1	Rim	98	Ammonia loss on	N	0.33	1	3
3.1R	3	1	Rim	O93376	fast myotomal muscle troponin-T	Salmo salar	3	1	Rim	1	Acetylation on	N-term	1	1	1
3.1R	3	1	Rim	O93376	fast myotomal muscle troponin-T	Salmo salar	3	1	Rim	36	Ammonia loss on	N	0.25	1	4
3.1R	3	1	Rim	O93376	fast myotomal muscle troponin-T	Salmo salar	3	1	Rim	124	Deamidation on	N	0.43	3	7
3.1R	3	1	Rim	O93376	fast myotomal muscle troponin-T	Salmo salar	3	1	Rim	124	Ammonia loss on	N	0.14	1	7
3.1R	3	1	Rim	O93376	fast myotomal muscle troponin-T	Salmo salar	3	1	Rim	196	Deamidation on	Q	0.5	1	2
3.1R	3	1	Rim	A0A1S3KKP9	phosphoglucomutase (alpha-D-glucose-1,6-bisphosphate-dependent)	Salmo salar	3	1	Rim	117	Phosphorylation on	S	0.5	1	2
3.1R	3	1	Rim	A0A1S3KKP9	phosphoglucomutase (alpha-D-glucose-1,6-bisphosphate-dependent)	Salmo salar	3	1	Rim	141	Sodium on	E	0.5	2	4
3.1R	3	1	Rim	A0A1S3KKP9	phosphoglucomutase (alpha-D-glucose-1,6-bisphosphate-dependent)	Salmo salar	3	1	Rim	442	Methylation on	K	1	1	1
3.1R	3	1	Rim	B5X142	Aspartate aminotransferase	Salmo salar	3	1	Rim	319	Deamidation on	N	1	1	1
3.1R	3	1	Rim	Q29W12	ISG15-like protein	Salmo salar	3	1	Rim	47	Deamidation on	N	1	1	1
3.1R	3	1	Rim	B5X623	Fatty acid-binding protein, heart	Salmo salar	3	1	Rim	1	Acetylation on	N-term	1	1	1
3.1R	3	1	Rim	B9EP57	Troponin C, skeletal muscle	Salmo salar	3	1	Rim	14	Sodium on	E	0.11	1	9
3.1R	3	1	Rim	B9EP57	Troponin C, skeletal muscle	Salmo salar	3	1	Rim	15	Sodium on	E	0.11	1	9
3.1R	3	1	Rim	B9EP57	Troponin C, skeletal muscle	Salmo salar	3	1	Rim	18	Deamidation on	N	0.22	2	9
3.1R	3	1	Rim	B9EP57	Troponin C, skeletal muscle	Salmo salar	3	1	Rim	28	Sodium on	D	0.04	1	28
3.1R	3	1	Rim	B9EP57	Troponin C, skeletal muscle	Salmo salar	3	1	Rim	28	Calcium on	D	0.04	1	28
3.1R	3	1	Rim	B9EP57	Troponin C, skeletal muscle	Salmo salar	3	1	Rim	30	Sodium on	D	0.04	1	28
3.1R	3	1	Rim	B9EP57	Troponin C, skeletal muscle	Salmo salar	3	1	Rim	106	Deamidation on	N	0.02	1	55
3.1R	3	1	Rim	B9EP57	Troponin C, skeletal muscle	Salmo salar	3	1	Rim	108	Potassium on	D	0.02	1	55
3.1R	3	1	Rim	B9EP57	Troponin C, skeletal muscle	Salmo salar	3	1	Rim	125	Calcium on	E	0.04	1	23
3.1R	3	1	Rim	B9EP57	Troponin C, skeletal muscle	Salmo salar	3	1	Rim	126	Deamidation on	Q	0.09	2	23
3.1R	3	1	Rim	B9EP57	Troponin C, skeletal muscle	Salmo salar	3	1	Rim	142	Ammonia loss on	N	0.12	3	26
3.1R	3	1	Rim	B9EP57	Troponin C, skeletal muscle	Salmo salar	3	1	Rim	142	Deamidation on	N	0.08	2	26
3.1R	3	1	Rim	B9EP57	Troponin C, skeletal muscle	Salmo salar	3	1	Rim	148	Calcium on	D	0.04	1	26
3.1R	3	1	Rim	C0H9I1	Fructose-bisphosphate aldolase	Salmo salar	3	1	Rim	34	Calcium on	D	0.25	1	4
3.1R	3	1	Rim	C0H9I1	Fructose-bisphosphate aldolase	Salmo salar	3	1	Rim	114	Hydroxylation on	P	0.08	2	24
3.1R	3	1	Rim	C0H9I1	Fructose-bisphosphate aldolase	Salmo salar	3	1	Rim	119	Deamidation on	N	0.62	15	24
3.1R	3	1	Rim	C0H9I1	Fructose-bisphosphate aldolase	Salmo salar	3	1	Rim	119	Ammonia loss on	N	0.17	4	24
3.1R	3	1	Rim	C0H9I1	Fructose-bisphosphate aldolase	Salmo salar	3	1	Rim	121	Sodium on	E	0.08	2	24
3.1R	3	1	Rim	C0H9I1	Fructose-bisphosphate aldolase	Salmo salar	3	1	Rim	121	Potassium on	E	0.04	1	24
3.1R	3	1	Rim	C0H9I1	Fructose-bisphosphate aldolase	Salmo salar	3	1	Rim	125	Deamidation on	Q	0.04	1	24
3.1R	3	1	Rim	A0A1S3Q7E3	collagen alpha-1(I) chain-like	Salmo salar	3	1	Rim	397	Hydroxylation on	P	1	2	2
3.1R	3	1	Rim	A0A1S3Q7E3	collagen alpha-1(I) chain-like	Salmo salar	3	1	Rim	400	Hydroxylation on	P	1	2	2
3.1R	3	1	Rim	A0A1S3Q7E3	collagen alpha-1(I) chain-like	Salmo salar	3	1	Rim	448	Hydroxylation on	P	1	1	1
3.1R	3	1	Rim	A0A1S3Q7E3	collagen alpha-1(I) chain-like	Salmo salar	3	1	Rim	463	Hydroxylation on	P	1	1	1
3.1R	3	1	Rim	A0A1S3Q7E3	collagen alpha-1(I) chain-like	Salmo salar	3	1	Rim	472	Hydroxylation on	P	1	1	1
3.1R	3	1	Rim	A0A1S3Q7E3	collagen alpha-1(I) chain-like	Salmo salar	3	1	Rim	517	Hydroxylation on	P	1	2	2
3.1R	3	1	Rim	A0A1S3Q7E3	collagen alpha-1(I) chain-like	Salmo salar	3	1	Rim	523	Hydroxylation on	P	1	2	2
3.1R	3	1	Rim	A0A1S3Q7E3	collagen alpha-1(I) chain-like	Salmo salar	3	1	Rim	565	Hydroxylation on	P	1	2	2
3.1R	3	1	Rim	A0A1S3Q7E3	collagen alpha-1(I) chain-like	Salmo salar	3	1	Rim	571	Hydroxylation on	P	1	2	2
3.1R	3	1	Rim	A0A1S3Q7E3	collagen alpha-1(I) chain-like	Salmo salar	3	1	Rim	598	Hydroxylation on	P	1	1	1
3.1R	3	1	Rim	A0A1S3Q7E3	collagen alpha-1(I) chain-like	Salmo salar	3	1	Rim	712	Hydroxylation on	P	0.5	1	2
3.1R	3	1	Rim	A0A1S3Q7E3	collagen alpha-1(I) chain-like	Salmo salar	3	1	Rim	718	Hydroxylation on	P	1	2	2
3.1R	3	1	Rim	A0A1S3Q7E3	collagen alpha-1(I) chain-like	Salmo salar	3	1	Rim	760	Hydroxylation on	P	0.25	1	4
3.1R	3	1	Rim	A0A1S3Q7E3	collagen alpha-1(I) chain-like	Salmo salar	3	1	Rim	762	Hydroxylation on	P	0.25	1	4
3.1R	3	1	Rim	A0A1S3Q7E3	collagen alpha-1(I) chain-like	Salmo salar	3	1	Rim	769	Hydroxylation on	K	0.25	1	4
3.1R	3	1	Rim	A0A1S3Q7E3	collagen alpha-1(I) chain-like	Salmo salar	3	1	Rim	778	Hydroxylation on	P	0.5	2	4
3.1R	3	1	Rim	A0A1S3Q7E3	collagen alpha-1(I) chain-like	Salmo salar	3	1	Rim	907	Hydroxylation on	P	1	1	1
3.1R	3	1	Rim	A0A1S3Q7E3	collagen alpha-1(I) chain-like	Salmo salar	3	1	Rim	916	Hydroxylation on	P	1	1	1
3.1R	3	1	Rim	A0A1S3Q7E3	collagen alpha-1(I) chain-like	Salmo salar	3	1	Rim	934	Hydroxylation on	P	1	2	2
3.1R	3	1	Rim	A0A1S3Q7E3	collagen alpha-1(I) chain-like	Salmo salar	3	1	Rim	937	Hydroxylation on	P	0.5	1	2
3.1R	3	1	Rim	A0A1S3Q7E3	collagen alpha-1(I) chain-like	Salmo salar	3	1	Rim	985	Hydroxylation on	P	1	3	3
3.1R	3	1	Rim	A0A1S3Q7E3	collagen alpha-1(I) chain-like	Salmo salar	3	1	Rim	991	Hydroxylation on	P	0.33	1	3
3.1R	3	1	Rim	A0A1S3Q7E3	collagen alpha-1(I) chain-like	Salmo salar	3	1	Rim	997	Hydroxylation on	P	0.33	1	3
3.1R	3	1	Rim	A0A1S3Q7E3	collagen alpha-1(I) chain-like	Salmo salar	3	1	Rim	1066	Deamidation on	N	0.5	2	4
3.1R	3	1	Rim	A0A1S3Q7E3	collagen alpha-1(I) chain-like	Salmo salar	3	1	Rim	1105	Hydroxylation on	P	1	3	3
3.1R	3	1	Rim	A0A1S3Q7E3	collagen alpha-1(I) chain-like	Salmo salar	3	1	Rim	1108	Hydroxylation on	P	1	3	3
3.1R	3	1	Rim	A0A1S3SM10	collagen alpha-1(I) chain-like	Salmo salar	3	1	Rim	402	Hydroxylation on	P	1	1	1
3.1R	3	1	Rim	A0A1S3SM10	collagen alpha-1(I) chain-like	Salmo salar	3	1	Rim	405	Hydroxylation on	P	1	1	1
3.1R	3	1	Rim	A0A1S3SM10	collagen alpha-1(I) chain-like	Salmo salar	3	1	Rim	468	Hydroxylation on	P	1	1	1
3.1R	3	1	Rim	A0A1S3SM10	collagen alpha-1(I) chain-like	Salmo salar	3	1	Rim	477	Hydroxylation on	P	1	1	1
3.1R	3	1	Rim	A0A1S3SM10	collagen alpha-1(I) chain-like	Salmo salar	3	1	Rim	522	Hydroxylation on	P	1	2	2
3.1R	3	1	Rim	A0A1S3SM10	collagen alpha-1(I) chain-like	Salmo salar	3	1	Rim	528	Hydroxylation on	P	1	2	2
3.1R	3	1	Rim	A0A1S3SM10	collagen alpha-1(I) chain-like	Salmo salar	3	1	Rim	570	Hydroxylation on	P	1	2	2
3.1R	3	1	Rim	A0A1S3SM10	collagen alpha-1(I) chain-like	Salmo salar	3	1	Rim	576	Hydroxylation on	P	1	2	2
3.1R	3	1	Rim	A0A1S3SM10	collagen alpha-1(I) chain-like	Salmo salar	3	1	Rim	765	Hydroxylation on	P	1	1	1
3.1R	3	1	Rim	A0A1S3SM10	collagen alpha-1(I) chain-like	Salmo salar	3	1	Rim	783	Hydroxylation on	P	1	1	1
3.1R	3	1	Rim	A0A1S3SM10	collagen alpha-1(I) chain-like	Salmo salar	3	1	Rim	912	Hydroxylation on	P	1	2	2
3.1R	3	1	Rim	A0A1S3SM10	collagen alpha-1(I) chain-like	Salmo salar	3	1	Rim	921	Hydroxylation on	P	1	2	2
3.1R	3	1	Rim	A0A1S3SM10	collagen alpha-1(I) chain-like	Salmo salar	3	1	Rim	939	Hydroxylation on	P	1	2	2
3.1R	3	1	Rim	A0A1S3SM10	collagen alpha-1(I) chain-like	Salmo salar	3	1	Rim	942	Hydroxylation on	P	0.5	1	2
3.1R	3	1	Rim	A0A1S3SM10	collagen alpha-1(I) chain-like	Salmo salar	3	1	Rim	990	Hydroxylation on	P	1	3	3
3.1R	3	1	Rim	A0A1S3SM10	collagen alpha-1(I) chain-like	Salmo salar	3	1	Rim	996	Hydroxylation on	P	0.33	1	3
3.1R	3	1	Rim	A0A1S3SM10	collagen alpha-1(I) chain-like	Salmo salar	3	1	Rim	1002	Hydroxylation on	P	0.33	1	3
3.1R	3	1	Rim	A0A1S3SM10	collagen alpha-1(I) chain-like	Salmo salar	3	1	Rim	1071	Deamidation on	N	0.5	2	4
3.1R	3	1	Rim	A0A1S3SM10	collagen alpha-1(I) chain-like	Salmo salar	3	1	Rim	1110	Hydroxylation on	P	1	2	2
3.1R	3	1	Rim	A0A1S3SM10	collagen alpha-1(I) chain-like	Salmo salar	3	1	Rim	1113	Hydroxylation on	P	1	2	2
3.1R	3	1	Rim	B5X3K2	Glyceraldehyde-3-phosphate dehydrogenase	Salmo salar	3	1	Rim	47	Methylation on	K	1	1	1
3.1R	3	1	Rim	B5X3K2	Glyceraldehyde-3-phosphate dehydrogenase	Salmo salar	3	1	Rim	56	Formylation on	K	1	1	1
3.1R	3	1	Rim	B5DG86	Troponin C fast	Salmo salar	3	1	Rim	28	Sodium on	D	0.04	1	28
3.1R	3	1	Rim	B5DG86	Troponin C fast	Salmo salar	3	1	Rim	28	Calcium on	D	0.04	1	28
3.1R	3	1	Rim	B5DG86	Troponin C fast	Salmo salar	3	1	Rim	30	Sodium on	D	0.04	1	28
3.1R	3	1	Rim	B5DG86	Troponin C fast	Salmo salar	3	1	Rim	106	Deamidation on	N	0.02	1	55
3.1R	3	1	Rim	B5DG86	Troponin C fast	Salmo salar	3	1	Rim	108	Potassium on	D	0.02	1	55
3.1R	3	1	Rim	B5DG86	Troponin C fast	Salmo salar	3	1	Rim	142	Deamidation on	N	0.08	1	12
3.1R	3	1	Rim	B5DG86	Troponin C fast	Salmo salar	3	1	Rim	148	Calcium on	D	0.08	1	12
3.1R	3	1	Rim	A0A1S3MVJ3	ATP synthase subunit beta	Salmo salar	3	1	Rim	246	Deamidation on	N	0.17	1	6
3.1R	3	1	Rim	B5DG30	Heat shock protein 70 isoform 3	Salmo salar	3	1	Rim	140	Deamidation on	N	0.5	1	2
3.1R	3	1	Rim	B5DG30	Heat shock protein 70 isoform 3	Salmo salar	3	1	Rim	355	Deamidation on	N	1	1	1
3.1R	3	1	Rim	B5DGL9	fructose-bisphosphatase	Salmo salar	3	1	Rim	73	Deamidation on	Q	0.33	1	3
3.1R	3	1	Rim	B5DGL9	fructose-bisphosphatase	Salmo salar	3	1	Rim	81	Deamidation on	N	0.17	1	6
3.1R	3	1	Rim	B5DGL9	fructose-bisphosphatase	Salmo salar	3	1	Rim	82	Calcium on	D	0.17	1	6
3.1R	3	1	Rim	B5DGL9	fructose-bisphosphatase	Salmo salar	3	1	Rim	273	Deamidation on	N	0.33	1	3
3.1R	3	1	Rim	B5DG55	Alpha-1,4 glucan phosphorylase	Salmo salar	3	1	Rim	173	Deamidation on	N	0.5	3	6
3.1R	3	1	Rim	B5DG55	Alpha-1,4 glucan phosphorylase	Salmo salar	3	1	Rim	178	Sodium on	E	0.17	1	6
3.1R	3	1	Rim	B5DG55	Alpha-1,4 glucan phosphorylase	Salmo salar	3	1	Rim	283	Deamidation on	N	0.5	1	2
3.1R	3	1	Rim	B5DG55	Alpha-1,4 glucan phosphorylase	Salmo salar	3	1	Rim	339	Deamidation on	N	0.4	2	5
3.1R	3	1	Rim	B5DG55	Alpha-1,4 glucan phosphorylase	Salmo salar	3	1	Rim	648	Deamidation on	N	0.2	1	5
3.1R	3	1	Rim	B5DG55	Alpha-1,4 glucan phosphorylase	Salmo salar	3	1	Rim	673	Sodium on	E	0.2	1	5
3.1R	3	1	Rim	A0A1S3PM55	collagen alpha-3(VI) chain-like	Salmo salar	3	1	Rim	1134	Hydroxylation on	P	0.33	3	9
3.1R	3	1	Rim	A0A1S3PM55	collagen alpha-3(VI) chain-like	Salmo salar	3	1	Rim	1136	Ammonia loss on	N	0.33	3	9
3.1R	3	1	Rim	A0A1S3PM55	collagen alpha-3(VI) chain-like	Salmo salar	3	1	Rim	1142	Deamidation on	Q	0.11	1	9
3.1R	3	1	Rim	A0A1S3PM55	collagen alpha-3(VI) chain-like	Salmo salar	3	1	Rim	1169	Deamidation on	N	0.6	3	5
3.1R	3	1	Rim	A0A1S3PM55	collagen alpha-3(VI) chain-like	Salmo salar	3	1	Rim	1338	Hydroxylation on	P	0.33	3	9
3.1R	3	1	Rim	A0A1S3PM55	collagen alpha-3(VI) chain-like	Salmo salar	3	1	Rim	1340	Ammonia loss on	N	0.33	3	9
3.1R	3	1	Rim	A0A1S3PM55	collagen alpha-3(VI) chain-like	Salmo salar	3	1	Rim	1346	Deamidation on	Q	0.11	1	9
3.1R	3	1	Rim	A0A1S3PM55	collagen alpha-3(VI) chain-like	Salmo salar	3	1	Rim	1538	Hydroxylation on	P	0.38	3	8
3.1R	3	1	Rim	A0A1S3PM55	collagen alpha-3(VI) chain-like	Salmo salar	3	1	Rim	1540	Ammonia loss on	N	0.38	3	8
3.1R	3	1	Rim	A0A1S3PM55	collagen alpha-3(VI) chain-like	Salmo salar	3	1	Rim	1546	Deamidation on	Q	0.12	1	8
3.1R	3	1	Rim	A0A1S3PM55	collagen alpha-3(VI) chain-like	Salmo salar	3	1	Rim	1737	Hydroxylation on	P	0.33	3	9
3.1R	3	1	Rim	A0A1S3PM55	collagen alpha-3(VI) chain-like	Salmo salar	3	1	Rim	1739	Ammonia loss on	N	0.33	3	9
3.1R	3	1	Rim	A0A1S3PM55	collagen alpha-3(VI) chain-like	Salmo salar	3	1	Rim	1745	Deamidation on	Q	0.11	1	9
3.1R	3	1	Rim	A0A1S3PM55	collagen alpha-3(VI) chain-like	Salmo salar	3	1	Rim	1772	Deamidation on	N	0.6	3	5
3.1R	3	1	Rim	A0A1S3PM55	collagen alpha-3(VI) chain-like	Salmo salar	3	1	Rim	1941	Hydroxylation on	P	0.33	3	9
3.1R	3	1	Rim	A0A1S3PM55	collagen alpha-3(VI) chain-like	Salmo salar	3	1	Rim	1943	Ammonia loss on	N	0.33	3	9
3.1R	3	1	Rim	A0A1S3PM55	collagen alpha-3(VI) chain-like	Salmo salar	3	1	Rim	1949	Deamidation on	Q	0.11	1	9
3.1R	3	1	Rim	A0A1S3PM55	collagen alpha-3(VI) chain-like	Salmo salar	3	1	Rim	2141	Hydroxylation on	P	0.38	3	8
3.1R	3	1	Rim	A0A1S3PM55	collagen alpha-3(VI) chain-like	Salmo salar	3	1	Rim	2143	Ammonia loss on	N	0.38	3	8
3.1R	3	1	Rim	A0A1S3PM55	collagen alpha-3(VI) chain-like	Salmo salar	3	1	Rim	2149	Deamidation on	Q	0.12	1	8
3.1R	3	1	Rim	A0A1S3PM55	collagen alpha-3(VI) chain-like	Salmo salar	3	1	Rim	2340	Hydroxylation on	P	0.33	3	9
3.1R	3	1	Rim	A0A1S3PM55	collagen alpha-3(VI) chain-like	Salmo salar	3	1	Rim	2342	Ammonia loss on	N	0.33	3	9
3.1R	3	1	Rim	A0A1S3PM55	collagen alpha-3(VI) chain-like	Salmo salar	3	1	Rim	2348	Deamidation on	Q	0.11	1	9
3.1R	3	1	Rim	A0A1S3PM55	collagen alpha-3(VI) chain-like	Salmo salar	3	1	Rim	2375	Deamidation on	N	0.6	3	5
3.1R	3	1	Rim	A0A1S2X522	phosphopyruvate hydratase	Salmo salar	3	1	Rim	17	Ammonia loss on	N	0.07	4	61
3.1R	3	1	Rim	A0A1S2X522	phosphopyruvate hydratase	Salmo salar	3	1	Rim	18	Hydroxylation on	P	0.07	4	61
3.1R	3	1	Rim	A0A1S2X522	phosphopyruvate hydratase	Salmo salar	3	1	Rim	21	Calcium on	E	0.03	2	61
3.1R	3	1	Rim	A0A1S2X522	phosphopyruvate hydratase	Salmo salar	3	1	Rim	23	Sodium on	D	0.02	1	61
3.1R	3	1	Rim	A0A1S2X522	phosphopyruvate hydratase	Salmo salar	3	1	Rim	28	Hydroxylation on	K	0.02	1	61
3.1R	3	1	Rim	A0A1S2X522	phosphopyruvate hydratase	Salmo salar	3	1	Rim	87	Deamidation on	Q	0.09	1	11
3.1R	3	1	Rim	A0A1S2X522	phosphopyruvate hydratase	Salmo salar	3	1	Rim	91	Calcium on	D	0.05	1	20
3.1R	3	1	Rim	A0A1S2X522	phosphopyruvate hydratase	Salmo salar	3	1	Rim	92	Hydroxylation on	K	0.05	1	20
3.1R	3	1	Rim	A0A1S2X522	phosphopyruvate hydratase	Salmo salar	3	1	Rim	102	Ammonia loss on	N	0.05	1	19
3.1R	3	1	Rim	A0A1S2X522	phosphopyruvate hydratase	Salmo salar	3	1	Rim	151	Deamidation on	N	0.1	1	10
3.1R	3	1	Rim	A0A1S2X522	phosphopyruvate hydratase	Salmo salar	3	1	Rim	154	Deamidation on	N	0.6	6	10
3.1R	3	1	Rim	A0A1S2X522	phosphopyruvate hydratase	Salmo salar	3	1	Rim	165	Carbamyl on	M	0.03	1	40
3.1R	3	1	Rim	A0A1S2X522	phosphopyruvate hydratase	Salmo salar	3	1	Rim	166	Deamidation on	Q	0.07	3	40
3.1R	3	1	Rim	A0A1S2X522	phosphopyruvate hydratase	Salmo salar	3	1	Rim	167	Sodium on	E	0.12	5	40
3.1R	3	1	Rim	A0A1S2X522	phosphopyruvate hydratase	Salmo salar	3	1	Rim	167	Calcium on	E	0.15	6	40
3.1R	3	1	Rim	A0A1S2X522	phosphopyruvate hydratase	Salmo salar	3	1	Rim	167	Potassium on	E	0.03	1	40
3.1R	3	1	Rim	A0A1S2X522	phosphopyruvate hydratase	Salmo salar	3	1	Rim	177	Deamidation on	N	0.07	3	40
3.1R	3	1	Rim	A0A1S2X522	phosphopyruvate hydratase	Salmo salar	3	1	Rim	177	Hydroxylation on	N	0.05	2	40
3.1R	3	1	Rim	A0A1S2X522	phosphopyruvate hydratase	Salmo salar	3	1	Rim	182	Carbamyl on	M	0.03	1	40
3.1R	3	1	Rim	A0A1S2X522	phosphopyruvate hydratase	Salmo salar	3	1	Rim	191	Deamidation on	N	0.5	3	6
3.1R	3	1	Rim	A0A1S2X522	phosphopyruvate hydratase	Salmo salar	3	1	Rim	206	Deamidation on	N	0.18	3	17
3.1R	3	1	Rim	A0A1S2X522	phosphopyruvate hydratase	Salmo salar	3	1	Rim	206	Hydroxylation on	N	0.06	1	17
3.1R	3	1	Rim	A0A1S2X522	phosphopyruvate hydratase	Salmo salar	3	1	Rim	209	Sodium on	D	0.06	1	17
3.1R	3	1	Rim	A0A1S2X522	phosphopyruvate hydratase	Salmo salar	3	1	Rim	209	Potassium on	D	0.06	1	17
3.1R	3	1	Rim	A0A1S2X522	phosphopyruvate hydratase	Salmo salar	3	1	Rim	210	Potassium on	E	0.06	1	17
3.1R	3	1	Rim	A0A1S2X522	phosphopyruvate hydratase	Salmo salar	3	1	Rim	220	Deamidation on	N	0.06	1	17
3.1R	3	1	Rim	A0A1S2X522	phosphopyruvate hydratase	Salmo salar	3	1	Rim	239	Methylation on	K	0.02	1	42
3.1R	3	1	Rim	A0A1S2X522	phosphopyruvate hydratase	Salmo salar	3	1	Rim	244	Carbamyl on	M	0.01	1	91
3.1R	3	1	Rim	A0A1S2X522	phosphopyruvate hydratase	Salmo salar	3	1	Rim	245	Sodium on	D	0.02	2	91
3.1R	3	1	Rim	A0A1S2X522	phosphopyruvate hydratase	Salmo salar	3	1	Rim	245	Calcium on	D	0.03	3	91
3.1R	3	1	Rim	A0A1S2X522	phosphopyruvate hydratase	Salmo salar	3	1	Rim	250	Sodium on	E	0.01	1	91
3.1R	3	1	Rim	A0A1S2X522	phosphopyruvate hydratase	Salmo salar	3	1	Rim	274	Sodium on	D	0.08	1	12
3.1R	3	1	Rim	A0A1S2X522	phosphopyruvate hydratase	Salmo salar	3	1	Rim	274	Calcium on	D	0.08	1	12
3.1R	3	1	Rim	A0A1S2X522	phosphopyruvate hydratase	Salmo salar	3	1	Rim	275	Deamidation on	Q	0.08	1	12
3.1R	3	1	Rim	A0A1S2X522	phosphopyruvate hydratase	Salmo salar	3	1	Rim	278	Sodium on	D	0.17	2	12
3.1R	3	1	Rim	A0A1S2X522	phosphopyruvate hydratase	Salmo salar	3	1	Rim	290	Deamidation on	Q	0.05	1	19
3.1R	3	1	Rim	A0A1S2X522	phosphopyruvate hydratase	Salmo salar	3	1	Rim	293	Sodium on	E	0.05	1	19
3.1R	3	1	Rim	A0A1S2X522	phosphopyruvate hydratase	Salmo salar	3	1	Rim	293	Calcium on	E	0.05	1	19
3.1R	3	1	Rim	A0A1S2X522	phosphopyruvate hydratase	Salmo salar	3	1	Rim	294	Sodium on	D	0.05	1	19
3.1R	3	1	Rim	A0A1S2X522	phosphopyruvate hydratase	Salmo salar	3	1	Rim	295	Hydroxylation on	P	0.05	1	19
3.1R	3	1	Rim	A0A1S2X522	phosphopyruvate hydratase	Salmo salar	3	1	Rim	298	Deamidation on	Q	0.16	3	19
3.1R	3	1	Rim	A0A1S2X522	phosphopyruvate hydratase	Salmo salar	3	1	Rim	306	Hydroxylation on	K	0.26	5	19
3.1R	3	1	Rim	A0A1S2X522	phosphopyruvate hydratase	Salmo salar	3	1	Rim	312	Calcium on	D	0.03	3	110
3.1R	3	1	Rim	A0A1S2X522	phosphopyruvate hydratase	Salmo salar	3	1	Rim	318	Calcium on	D	0.05	6	110
3.1R	3	1	Rim	A0A1S2X522	phosphopyruvate hydratase	Salmo salar	3	1	Rim	318	Sodium on	D	0.09	10	110
3.1R	3	1	Rim	A0A1S2X522	phosphopyruvate hydratase	Salmo salar	3	1	Rim	318	Magnesium on	D	0.01	1	110
3.1R	3	1	Rim	A0A1S2X522	phosphopyruvate hydratase	Salmo salar	3	1	Rim	319	Sodium on	D	0.05	5	110
3.1R	3	1	Rim	A0A1S2X522	phosphopyruvate hydratase	Salmo salar	3	1	Rim	345	Deamidation on	N	0.17	2	12
3.1R	3	1	Rim	A0A1S2X522	phosphopyruvate hydratase	Salmo salar	3	1	Rim	361	Deamidation on	Q	0.04	2	46
3.1R	3	1	Rim	A0A1S2X522	phosphopyruvate hydratase	Salmo salar	3	1	Rim	363	Deamidation on	N	0.52	24	46
3.1R	3	1	Rim	A0A1S2X522	phosphopyruvate hydratase	Salmo salar	3	1	Rim	363	Hydroxylation on	N	0.04	2	46
3.1R	3	1	Rim	A0A1S2X522	phosphopyruvate hydratase	Salmo salar	3	1	Rim	363	Ammonia loss on	N	0.07	3	46
3.1R	3	1	Rim	A0A1S2X522	phosphopyruvate hydratase	Salmo salar	3	1	Rim	389	Nitrosylation on	C	0.33	1	3
3.1R	3	1	Rim	A0A1S2X522	phosphopyruvate hydratase	Salmo salar	3	1	Rim	406	Formylation on	K	0.5	1	2
3.1R	3	1	Rim	A0A1S2X522	phosphopyruvate hydratase	Salmo salar	3	1	Rim	411	Carbamyl on	M	0.33	1	3
3.1R	3	1	Rim	A0A1S2X522	phosphopyruvate hydratase	Salmo salar	3	1	Rim	412	Methylation on	R	0.33	1	3
3.5R	3	5	Rim	A0A1S3PV75	Glucose-6-phosphate isomerase	Salmo salar	3	5	Rim	1	Acetylation on	N-term	1	1	1
3.5R	3	5	Rim	B5DG55	Alpha-1,4 glucan phosphorylase	Salmo salar	3	5	Rim	173	Deamidation on	N	1	1	1
3.5R	3	5	Rim	A0A1S3QIK3	myosin heavy chain, fast skeletal muscle-like	Salmo salar	3	5	Rim	1	Acetylation on	N-term	1	2	2
3.5R	3	5	Rim	A0A1S3QIK3	myosin heavy chain, fast skeletal muscle-like	Salmo salar	3	5	Rim	1237	Deamidation on	N	1	1	1
3.5R	3	5	Rim	P84408	Histone H1 (Fragment)	Salmo salar	3	5	Rim	1	Acetylation on	N-term	1	1	1
3.9R	3	9	Rim	B5DG55	Alpha-1,4 glucan phosphorylase	Salmo salar	3	9	Rim	173	Deamidation on	N	0.5	1	2
3.9R	3	9	Rim	B5DG55	Alpha-1,4 glucan phosphorylase	Salmo salar	3	9	Rim	283	Deamidation on	N	0.33	2	6
3.9R	3	9	Rim	B5DG55	Alpha-1,4 glucan phosphorylase	Salmo salar	3	9	Rim	339	Deamidation on	N	0.29	2	7
3.9R	3	9	Rim	B5DG55	Alpha-1,4 glucan phosphorylase	Salmo salar	3	9	Rim	632	Deamidation on	N	0.33	1	3
3.9R	3	9	Rim	A0A1S3PV75	Glucose-6-phosphate isomerase	Salmo salar	3	9	Rim	1	Acetylation on	N-term	1	1	1
3.PER	3	PE	Rim	B5DG55	Alpha-1,4 glucan phosphorylase	Salmo salar	3	PE	Rim	58	Deamidation on	N	0.4	2	5
3.PER	3	PE	Rim	B5DG55	Alpha-1,4 glucan phosphorylase	Salmo salar	3	PE	Rim	168	Deamidation on	N	0.5	1	2
3.PER	3	PE	Rim	B5DG55	Alpha-1,4 glucan phosphorylase	Salmo salar	3	PE	Rim	173	Deamidation on	N	0.75	3	4
3.PER	3	PE	Rim	B5DG55	Alpha-1,4 glucan phosphorylase	Salmo salar	3	PE	Rim	237	Deamidation on	N	0.67	2	3
3.PER	3	PE	Rim	B5DG55	Alpha-1,4 glucan phosphorylase	Salmo salar	3	PE	Rim	283	Deamidation on	N	0.4	2	5
3.PER	3	PE	Rim	B5DG55	Alpha-1,4 glucan phosphorylase	Salmo salar	3	PE	Rim	329	Deamidation on	Q	0.33	1	3
3.PER	3	PE	Rim	B5DG55	Alpha-1,4 glucan phosphorylase	Salmo salar	3	PE	Rim	339	Deamidation on	N	0.33	1	3
3.PER	3	PE	Rim	B5DG55	Alpha-1,4 glucan phosphorylase	Salmo salar	3	PE	Rim	632	Deamidation on	N	0.33	1	3
3.PER	3	PE	Rim	B5DG55	Alpha-1,4 glucan phosphorylase	Salmo salar	3	PE	Rim	648	Deamidation on	N	0.5	1	2
4.1R	4	1	Rim	A0A1S3QRR9	M-protein, striated muscle-like	Salmo salar	4	1	Rim	313	Deamidation on	N	1	1	1
4.1R	4	1	Rim	B5X3F7	Thymidine phosphorylase	Salmo salar	4	1	Rim	1	Acetylation on	N-term	1	1	1
4.1R	4	1	Rim	B5X3F7	Thymidine phosphorylase	Salmo salar	4	1	Rim	311	Deamidation on	N	0.5	1	2
4.1R	4	1	Rim	B5DG30	Heat shock protein 70 isoform 3	Salmo salar	4	1	Rim	140	Deamidation on	N	0.33	1	3
4.1R	4	1	Rim	B5DG30	Heat shock protein 70 isoform 3	Salmo salar	4	1	Rim	355	Deamidation on	N	1	1	1
4.1R	4	1	Rim	B5DG30	Heat shock protein 70 isoform 3	Salmo salar	4	1	Rim	469	Methylation on	R	1	1	1
4.1R	4	1	Rim	A0A1S3PV75	Glucose-6-phosphate isomerase	Salmo salar	4	1	Rim	1	Acetylation on	N-term	1	2	2
4.1R	4	1	Rim	A0A1S3PV75	Glucose-6-phosphate isomerase	Salmo salar	4	1	Rim	359	Deamidation on	N	0.33	1	3
4.1R	4	1	Rim	A0A1S3PV75	Glucose-6-phosphate isomerase	Salmo salar	4	1	Rim	385	Deamidation on	N	0.57	4	7
4.1R	4	1	Rim	A0A1S2X522	phosphopyruvate hydratase	Salmo salar	4	1	Rim	17	Ammonia loss on	N	0.01	1	75
4.1R	4	1	Rim	A0A1S2X522	phosphopyruvate hydratase	Salmo salar	4	1	Rim	18	Hydroxylation on	P	0.01	1	75
4.1R	4	1	Rim	A0A1S2X522	phosphopyruvate hydratase	Salmo salar	4	1	Rim	21	Calcium on	E	0.03	2	75
4.1R	4	1	Rim	A0A1S2X522	phosphopyruvate hydratase	Salmo salar	4	1	Rim	23	Sodium on	D	0.01	1	75
4.1R	4	1	Rim	A0A1S2X522	phosphopyruvate hydratase	Salmo salar	4	1	Rim	28	Hydroxylation on	K	0.01	1	75
4.1R	4	1	Rim	A0A1S2X522	phosphopyruvate hydratase	Salmo salar	4	1	Rim	45	Sodium on	E	0.02	1	60
4.1R	4	1	Rim	A0A1S2X522	phosphopyruvate hydratase	Salmo salar	4	1	Rim	87	Deamidation on	Q	0.11	1	9
4.1R	4	1	Rim	A0A1S2X522	phosphopyruvate hydratase	Salmo salar	4	1	Rim	92	Methylation on	K	0.04	1	25
4.1R	4	1	Rim	A0A1S2X522	phosphopyruvate hydratase	Salmo salar	4	1	Rim	154	Deamidation on	N	0.78	7	9
4.1R	4	1	Rim	A0A1S2X522	phosphopyruvate hydratase	Salmo salar	4	1	Rim	166	Deamidation on	Q	0.06	3	50
4.1R	4	1	Rim	A0A1S2X522	phosphopyruvate hydratase	Salmo salar	4	1	Rim	167	Calcium on	E	0.04	2	50
4.1R	4	1	Rim	A0A1S2X522	phosphopyruvate hydratase	Salmo salar	4	1	Rim	167	Potassium on	E	0.04	2	50
4.1R	4	1	Rim	A0A1S2X522	phosphopyruvate hydratase	Salmo salar	4	1	Rim	167	Sodium on	E	0.02	1	50
4.1R	4	1	Rim	A0A1S2X522	phosphopyruvate hydratase	Salmo salar	4	1	Rim	172	Hydroxylation on	P	0.02	1	50
4.1R	4	1	Rim	A0A1S2X522	phosphopyruvate hydratase	Salmo salar	4	1	Rim	177	Deamidation on	N	0.06	3	50
4.1R	4	1	Rim	A0A1S2X522	phosphopyruvate hydratase	Salmo salar	4	1	Rim	191	Deamidation on	N	0.5	3	6
4.1R	4	1	Rim	A0A1S2X522	phosphopyruvate hydratase	Salmo salar	4	1	Rim	202	Butyrylation on	K	0.09	1	11
4.1R	4	1	Rim	A0A1S2X522	phosphopyruvate hydratase	Salmo salar	4	1	Rim	202	Methylation on	K	0.09	1	11
4.1R	4	1	Rim	A0A1S2X522	phosphopyruvate hydratase	Salmo salar	4	1	Rim	206	Ammonia loss on	N	0.05	1	20
4.1R	4	1	Rim	A0A1S2X522	phosphopyruvate hydratase	Salmo salar	4	1	Rim	210	Potassium on	E	0.05	1	20
4.1R	4	1	Rim	A0A1S2X522	phosphopyruvate hydratase	Salmo salar	4	1	Rim	220	Deamidation on	N	0.1	2	20
4.1R	4	1	Rim	A0A1S2X522	phosphopyruvate hydratase	Salmo salar	4	1	Rim	239	Methylation on	K	0.02	1	41
4.1R	4	1	Rim	A0A1S2X522	phosphopyruvate hydratase	Salmo salar	4	1	Rim	244	Carbamyl on	M	0.01	1	82
4.1R	4	1	Rim	A0A1S2X522	phosphopyruvate hydratase	Salmo salar	4	1	Rim	245	Sodium on	D	0.01	1	82
4.1R	4	1	Rim	A0A1S2X522	phosphopyruvate hydratase	Salmo salar	4	1	Rim	245	Potassium on	D	0.01	1	82
4.1R	4	1	Rim	A0A1S2X522	phosphopyruvate hydratase	Salmo salar	4	1	Rim	245	Calcium on	D	0.01	1	82
4.1R	4	1	Rim	A0A1S2X522	phosphopyruvate hydratase	Salmo salar	4	1	Rim	274	Calcium on	D	0.12	2	16
4.1R	4	1	Rim	A0A1S2X522	phosphopyruvate hydratase	Salmo salar	4	1	Rim	275	Deamidation on	Q	0.06	1	16
4.1R	4	1	Rim	A0A1S2X522	phosphopyruvate hydratase	Salmo salar	4	1	Rim	293	Calcium on	E	0.13	2	15
4.1R	4	1	Rim	A0A1S2X522	phosphopyruvate hydratase	Salmo salar	4	1	Rim	297	Sodium on	D	0.07	1	15
4.1R	4	1	Rim	A0A1S2X522	phosphopyruvate hydratase	Salmo salar	4	1	Rim	298	Deamidation on	Q	0.13	2	15
4.1R	4	1	Rim	A0A1S2X522	phosphopyruvate hydratase	Salmo salar	4	1	Rim	306	Hydroxylation on	K	0.33	5	15
4.1R	4	1	Rim	A0A1S2X522	phosphopyruvate hydratase	Salmo salar	4	1	Rim	306	Methylation on	K	0.07	1	15
4.1R	4	1	Rim	A0A1S2X522	phosphopyruvate hydratase	Salmo salar	4	1	Rim	312	Sodium on	D	0.02	2	96
4.1R	4	1	Rim	A0A1S2X522	phosphopyruvate hydratase	Salmo salar	4	1	Rim	312	Calcium on	D	0.02	2	96
4.1R	4	1	Rim	A0A1S2X522	phosphopyruvate hydratase	Salmo salar	4	1	Rim	314	Deamidation on	Q	0.01	1	96
4.1R	4	1	Rim	A0A1S2X522	phosphopyruvate hydratase	Salmo salar	4	1	Rim	318	Calcium on	D	0.04	4	96
4.1R	4	1	Rim	A0A1S2X522	phosphopyruvate hydratase	Salmo salar	4	1	Rim	318	Sodium on	D	0.11	11	96
4.1R	4	1	Rim	A0A1S2X522	phosphopyruvate hydratase	Salmo salar	4	1	Rim	318	Magnesium on	D	0.01	1	96
4.1R	4	1	Rim	A0A1S2X522	phosphopyruvate hydratase	Salmo salar	4	1	Rim	319	Sodium on	D	0.01	1	96
4.1R	4	1	Rim	A0A1S2X522	phosphopyruvate hydratase	Salmo salar	4	1	Rim	345	Deamidation on	N	0.09	2	22
4.1R	4	1	Rim	A0A1S2X522	phosphopyruvate hydratase	Salmo salar	4	1	Rim	346	Deamidation on	Q	0.05	1	22
4.1R	4	1	Rim	A0A1S2X522	phosphopyruvate hydratase	Salmo salar	4	1	Rim	361	Deamidation on	Q	0.1	6	61
4.1R	4	1	Rim	A0A1S2X522	phosphopyruvate hydratase	Salmo salar	4	1	Rim	363	Deamidation on	N	0.48	29	61
4.1R	4	1	Rim	A0A1S2X522	phosphopyruvate hydratase	Salmo salar	4	1	Rim	363	Hydroxylation on	N	0.02	1	61
4.1R	4	1	Rim	A0A1S2X522	phosphopyruvate hydratase	Salmo salar	4	1	Rim	363	Ammonia loss on	N	0.07	4	61
4.1R	4	1	Rim	A0A1S2X522	phosphopyruvate hydratase	Salmo salar	4	1	Rim	394	Hydroxybutyrylation on	K	0.2	1	5
4.1R	4	1	Rim	A0A1S2X522	phosphopyruvate hydratase	Salmo salar	4	1	Rim	411	Carbamyl on	M	0.25	1	4
4.1R	4	1	Rim	A0A1S2X522	phosphopyruvate hydratase	Salmo salar	4	1	Rim	412	Methylation on	R	0.5	2	4
4.1R	4	1	Rim	Q6R758	Muscle fatty acid binding protein	Salmo salar	4	1	Rim	1	Acetylation on	N-term	1	3	3
4.1R	4	1	Rim	Q6R758	Muscle fatty acid binding protein	Salmo salar	4	1	Rim	38	Hydroxylation on	K	0.33	1	3
4.1R	4	1	Rim	A0A1S3SM10	collagen alpha-1(I) chain-like	Salmo salar	4	1	Rim	468	Hydroxylation on	P	1	1	1
4.1R	4	1	Rim	A0A1S3SM10	collagen alpha-1(I) chain-like	Salmo salar	4	1	Rim	477	Hydroxylation on	P	1	1	1
4.1R	4	1	Rim	A0A1S3SM10	collagen alpha-1(I) chain-like	Salmo salar	4	1	Rim	522	Hydroxylation on	P	1	1	1
4.1R	4	1	Rim	A0A1S3SM10	collagen alpha-1(I) chain-like	Salmo salar	4	1	Rim	528	Hydroxylation on	P	1	1	1
4.1R	4	1	Rim	A0A1S3SM10	collagen alpha-1(I) chain-like	Salmo salar	4	1	Rim	570	Hydroxylation on	P	1	2	2
4.1R	4	1	Rim	A0A1S3SM10	collagen alpha-1(I) chain-like	Salmo salar	4	1	Rim	576	Hydroxylation on	P	1	2	2
4.1R	4	1	Rim	A0A1S3SM10	collagen alpha-1(I) chain-like	Salmo salar	4	1	Rim	765	Hydroxylation on	P	0.5	1	2
4.1R	4	1	Rim	A0A1S3SM10	collagen alpha-1(I) chain-like	Salmo salar	4	1	Rim	783	Hydroxylation on	P	1	1	1
4.1R	4	1	Rim	A0A1S3SM10	collagen alpha-1(I) chain-like	Salmo salar	4	1	Rim	801	Hydroxylation on	P	1	1	1
4.1R	4	1	Rim	A0A1S3SM10	collagen alpha-1(I) chain-like	Salmo salar	4	1	Rim	863	Hydroxylation on	P	0.5	1	2
4.1R	4	1	Rim	A0A1S3SM10	collagen alpha-1(I) chain-like	Salmo salar	4	1	Rim	864	Hydroxylation on	P	0.5	1	2
4.1R	4	1	Rim	A0A1S3SM10	collagen alpha-1(I) chain-like	Salmo salar	4	1	Rim	870	Hydroxylation on	P	1	2	2
4.1R	4	1	Rim	A0A1S3SM10	collagen alpha-1(I) chain-like	Salmo salar	4	1	Rim	912	Hydroxylation on	P	1	1	1
4.1R	4	1	Rim	A0A1S3SM10	collagen alpha-1(I) chain-like	Salmo salar	4	1	Rim	921	Hydroxylation on	P	1	1	1
4.1R	4	1	Rim	A0A1S3SM10	collagen alpha-1(I) chain-like	Salmo salar	4	1	Rim	939	Hydroxylation on	P	1	2	2
4.1R	4	1	Rim	A0A1S3SM10	collagen alpha-1(I) chain-like	Salmo salar	4	1	Rim	942	Hydroxylation on	P	0.5	1	2
4.1R	4	1	Rim	A0A1S3SM10	collagen alpha-1(I) chain-like	Salmo salar	4	1	Rim	990	Hydroxylation on	P	1	2	2
4.1R	4	1	Rim	A0A1S3SM10	collagen alpha-1(I) chain-like	Salmo salar	4	1	Rim	996	Hydroxylation on	P	0.5	1	2
4.1R	4	1	Rim	A0A1S3SM10	collagen alpha-1(I) chain-like	Salmo salar	4	1	Rim	1110	Hydroxylation on	P	1	2	2
4.1R	4	1	Rim	A0A1S3SM10	collagen alpha-1(I) chain-like	Salmo salar	4	1	Rim	1113	Hydroxylation on	P	1	2	2
4.1R	4	1	Rim	B5DG55	Alpha-1,4 glucan phosphorylase	Salmo salar	4	1	Rim	58	Deamidation on	N	0.17	1	6
4.1R	4	1	Rim	B5DG55	Alpha-1,4 glucan phosphorylase	Salmo salar	4	1	Rim	168	Deamidation on	N	0.33	1	3
4.1R	4	1	Rim	B5DG55	Alpha-1,4 glucan phosphorylase	Salmo salar	4	1	Rim	169	Deamidation on	Q	0.33	1	3
4.1R	4	1	Rim	B5DG55	Alpha-1,4 glucan phosphorylase	Salmo salar	4	1	Rim	173	Deamidation on	N	0.55	6	11
4.1R	4	1	Rim	B5DG55	Alpha-1,4 glucan phosphorylase	Salmo salar	4	1	Rim	173	Ammonia loss on	N	0.09	1	11
4.1R	4	1	Rim	B5DG55	Alpha-1,4 glucan phosphorylase	Salmo salar	4	1	Rim	176	Deamidation on	Q	0.09	1	11
4.1R	4	1	Rim	B5DG55	Alpha-1,4 glucan phosphorylase	Salmo salar	4	1	Rim	178	Sodium on	E	0.09	1	11
4.1R	4	1	Rim	B5DG55	Alpha-1,4 glucan phosphorylase	Salmo salar	4	1	Rim	178	Potassium on	E	0.09	1	11
4.1R	4	1	Rim	B5DG55	Alpha-1,4 glucan phosphorylase	Salmo salar	4	1	Rim	236	Deamidation on	N	0.33	1	3
4.1R	4	1	Rim	B5DG55	Alpha-1,4 glucan phosphorylase	Salmo salar	4	1	Rim	237	Deamidation on	N	0.33	1	3
4.1R	4	1	Rim	B5DG55	Alpha-1,4 glucan phosphorylase	Salmo salar	4	1	Rim	283	Deamidation on	N	0.25	1	4
4.1R	4	1	Rim	B5DG55	Alpha-1,4 glucan phosphorylase	Salmo salar	4	1	Rim	285	Deamidation on	N	0.25	1	4
4.1R	4	1	Rim	B5DG55	Alpha-1,4 glucan phosphorylase	Salmo salar	4	1	Rim	337	Deamidation on	Q	0.1	1	10
4.1R	4	1	Rim	B5DG55	Alpha-1,4 glucan phosphorylase	Salmo salar	4	1	Rim	339	Deamidation on	N	0.4	4	10
4.1R	4	1	Rim	B5DG55	Alpha-1,4 glucan phosphorylase	Salmo salar	4	1	Rim	409	Citrullination on	R	0.12	1	8
4.1R	4	1	Rim	B5DG55	Alpha-1,4 glucan phosphorylase	Salmo salar	4	1	Rim	481	Deamidation on	Q	0.25	1	4
4.1R	4	1	Rim	B5DG55	Alpha-1,4 glucan phosphorylase	Salmo salar	4	1	Rim	561	Deamidation on	Q	0.1	1	10
4.1R	4	1	Rim	B5DG55	Alpha-1,4 glucan phosphorylase	Salmo salar	4	1	Rim	567	Deamidation on	Q	0.1	1	10
4.1R	4	1	Rim	B5DG55	Alpha-1,4 glucan phosphorylase	Salmo salar	4	1	Rim	648	Deamidation on	N	0.25	1	4
4.1R	4	1	Rim	B5DG55	Alpha-1,4 glucan phosphorylase	Salmo salar	4	1	Rim	673	Sodium on	E	0.25	2	8
4.1R	4	1	Rim	B5DG55	Alpha-1,4 glucan phosphorylase	Salmo salar	4	1	Rim	679	Deamidation on	N	0.12	1	8
4.1R	4	1	Rim	B5DG55	Alpha-1,4 glucan phosphorylase	Salmo salar	4	1	Rim	685	Deamidation on	N	0.57	8	14
4.1R	4	1	Rim	B5DG55	Alpha-1,4 glucan phosphorylase	Salmo salar	4	1	Rim	685	Ammonia loss on	N	0.07	1	14
4.1R	4	1	Rim	B5DG55	Alpha-1,4 glucan phosphorylase	Salmo salar	4	1	Rim	697	Deamidation on	N	0.21	3	14
4.1R	4	1	Rim	B5X142	Aspartate aminotransferase	Salmo salar	4	1	Rim	319	Deamidation on	N	0.67	2	3
4.1R	4	1	Rim	A0A1S3Q7E3	collagen alpha-1(I) chain-like	Salmo salar	4	1	Rim	397	Hydroxylation on	P	1	1	1
4.1R	4	1	Rim	A0A1S3Q7E3	collagen alpha-1(I) chain-like	Salmo salar	4	1	Rim	400	Hydroxylation on	P	1	1	1
4.1R	4	1	Rim	A0A1S3Q7E3	collagen alpha-1(I) chain-like	Salmo salar	4	1	Rim	463	Hydroxylation on	P	1	1	1
4.1R	4	1	Rim	A0A1S3Q7E3	collagen alpha-1(I) chain-like	Salmo salar	4	1	Rim	472	Hydroxylation on	P	1	1	1
4.1R	4	1	Rim	A0A1S3Q7E3	collagen alpha-1(I) chain-like	Salmo salar	4	1	Rim	517	Hydroxylation on	P	1	1	1
4.1R	4	1	Rim	A0A1S3Q7E3	collagen alpha-1(I) chain-like	Salmo salar	4	1	Rim	523	Hydroxylation on	P	1	1	1
4.1R	4	1	Rim	A0A1S3Q7E3	collagen alpha-1(I) chain-like	Salmo salar	4	1	Rim	565	Hydroxylation on	P	1	2	2
4.1R	4	1	Rim	A0A1S3Q7E3	collagen alpha-1(I) chain-like	Salmo salar	4	1	Rim	571	Hydroxylation on	P	1	2	2
4.1R	4	1	Rim	A0A1S3Q7E3	collagen alpha-1(I) chain-like	Salmo salar	4	1	Rim	598	Hydroxylation on	P	1	1	1
4.1R	4	1	Rim	A0A1S3Q7E3	collagen alpha-1(I) chain-like	Salmo salar	4	1	Rim	658	Hydroxylation on	P	1	1	1
4.1R	4	1	Rim	A0A1S3Q7E3	collagen alpha-1(I) chain-like	Salmo salar	4	1	Rim	670	Hydroxylation on	P	1	1	1
4.1R	4	1	Rim	A0A1S3Q7E3	collagen alpha-1(I) chain-like	Salmo salar	4	1	Rim	712	Hydroxylation on	P	0.67	2	3
4.1R	4	1	Rim	A0A1S3Q7E3	collagen alpha-1(I) chain-like	Salmo salar	4	1	Rim	718	Hydroxylation on	P	1	3	3
4.1R	4	1	Rim	A0A1S3Q7E3	collagen alpha-1(I) chain-like	Salmo salar	4	1	Rim	760	Hydroxylation on	P	0.33	2	6
4.1R	4	1	Rim	A0A1S3Q7E3	collagen alpha-1(I) chain-like	Salmo salar	4	1	Rim	769	Hydroxylation on	K	0.17	1	6
4.1R	4	1	Rim	A0A1S3Q7E3	collagen alpha-1(I) chain-like	Salmo salar	4	1	Rim	769	Formylation on	K	0.17	1	6
4.1R	4	1	Rim	A0A1S3Q7E3	collagen alpha-1(I) chain-like	Salmo salar	4	1	Rim	778	Hydroxylation on	P	0.67	4	6
4.1R	4	1	Rim	A0A1S3Q7E3	collagen alpha-1(I) chain-like	Salmo salar	4	1	Rim	796	Hydroxylation on	P	1	1	1
4.1R	4	1	Rim	A0A1S3Q7E3	collagen alpha-1(I) chain-like	Salmo salar	4	1	Rim	858	Hydroxylation on	P	0.5	1	2
4.1R	4	1	Rim	A0A1S3Q7E3	collagen alpha-1(I) chain-like	Salmo salar	4	1	Rim	859	Hydroxylation on	P	0.5	1	2
4.1R	4	1	Rim	A0A1S3Q7E3	collagen alpha-1(I) chain-like	Salmo salar	4	1	Rim	865	Hydroxylation on	P	1	2	2
4.1R	4	1	Rim	A0A1S3Q7E3	collagen alpha-1(I) chain-like	Salmo salar	4	1	Rim	934	Hydroxylation on	P	1	2	2
4.1R	4	1	Rim	A0A1S3Q7E3	collagen alpha-1(I) chain-like	Salmo salar	4	1	Rim	937	Hydroxylation on	P	0.5	1	2
4.1R	4	1	Rim	A0A1S3Q7E3	collagen alpha-1(I) chain-like	Salmo salar	4	1	Rim	985	Hydroxylation on	P	1	2	2
4.1R	4	1	Rim	A0A1S3Q7E3	collagen alpha-1(I) chain-like	Salmo salar	4	1	Rim	991	Hydroxylation on	P	0.5	1	2
4.1R	4	1	Rim	A0A1S3Q7E3	collagen alpha-1(I) chain-like	Salmo salar	4	1	Rim	1147	Hydroxylation on	P	1	1	1
4.1R	4	1	Rim	A0A1S3Q7E3	collagen alpha-1(I) chain-like	Salmo salar	4	1	Rim	1153	Hydroxylation on	P	1	1	1
4.1R	4	1	Rim	C0HAW1	3-hydroxyisobutyryl-CoA hydrolase	Salmo salar	4	1	Rim	184	Deamidation on	Q	1	1	1
4.1R	4	1	Rim	C0HAW1	3-hydroxyisobutyryl-CoA hydrolase	Salmo salar	4	1	Rim	186	Deamidation on	Q	1	1	1
4.1R	4	1	Rim	B5X5I8	Profilin	Salmo salar	4	1	Rim	130	Malonylation on	K	1	1	1
4.1R	4	1	Rim	A0A1S3LCK1	ATP-dependent 6-phosphofructokinase	Salmo salar	4	1	Rim	29	Deamidation on	N	0.33	1	3
4.1R	4	1	Rim	A0A1S3LCK1	ATP-dependent 6-phosphofructokinase	Salmo salar	4	1	Rim	62	Deamidation on	N	0.33	1	3
4.1R	4	1	Rim	A0A1S3LCK1	ATP-dependent 6-phosphofructokinase	Salmo salar	4	1	Rim	442	Deamidation on	N	1	1	1
4.1R	4	1	Rim	A0A1S3LCK1	ATP-dependent 6-phosphofructokinase	Salmo salar	4	1	Rim	446	Deamidation on	Q	1	1	1
4.1R	4	1	Rim	B9EP57	Troponin C, skeletal muscle	Salmo salar	4	1	Rim	15	Sodium on	E	0.12	1	8
4.1R	4	1	Rim	B9EP57	Troponin C, skeletal muscle	Salmo salar	4	1	Rim	18	Deamidation on	N	0.38	3	8
4.1R	4	1	Rim	B9EP57	Troponin C, skeletal muscle	Salmo salar	4	1	Rim	28	Calcium on	D	0.09	1	11
4.1R	4	1	Rim	B9EP57	Troponin C, skeletal muscle	Salmo salar	4	1	Rim	142	Ammonia loss on	N	0.05	1	20
4.1R	4	1	Rim	B5X5M2	Fatty acid-binding protein, heart	Salmo salar	4	1	Rim	1	Acetylation on	N-term	1	1	1
4.1R	4	1	Rim	B5X5M2	Fatty acid-binding protein, heart	Salmo salar	4	1	Rim	90	Deamidation on	N	0.67	2	3
4.1R	4	1	Rim	B5DGL9	fructose-bisphosphatase	Salmo salar	4	1	Rim	1	Acetylation on	N-term	1	1	1
4.1R	4	1	Rim	B5DGL9	fructose-bisphosphatase	Salmo salar	4	1	Rim	67	Deamidation on	N	0.17	1	6
4.1R	4	1	Rim	B5DGL9	fructose-bisphosphatase	Salmo salar	4	1	Rim	81	Deamidation on	N	0.2	1	5
4.1R	4	1	Rim	B5DGL9	fructose-bisphosphatase	Salmo salar	4	1	Rim	273	Deamidation on	N	0.25	1	4
4.1R	4	1	Rim	B5DGL9	fructose-bisphosphatase	Salmo salar	4	1	Rim	326	Phosphorylation on	S	0.25	1	4
4.1R	4	1	Rim	B5DGL9	fructose-bisphosphatase	Salmo salar	4	1	Rim	328	Sodium on	D	0.25	1	4
4.1R	4	1	Rim	B5DGL9	fructose-bisphosphatase	Salmo salar	4	1	Rim	331	Deamidation on	N	0.5	2	4
4.1R	4	1	Rim	C0H9I1	Fructose-bisphosphate aldolase	Salmo salar	4	1	Rim	34	Sodium on	D	0.17	1	6
4.1R	4	1	Rim	C0H9I1	Fructose-bisphosphate aldolase	Salmo salar	4	1	Rim	34	Calcium on	D	0.17	1	6
4.1R	4	1	Rim	C0H9I1	Fructose-bisphosphate aldolase	Salmo salar	4	1	Rim	114	Hydroxylation on	P	0.04	2	47
4.1R	4	1	Rim	C0H9I1	Fructose-bisphosphate aldolase	Salmo salar	4	1	Rim	119	Deamidation on	N	0.53	25	47
4.1R	4	1	Rim	C0H9I1	Fructose-bisphosphate aldolase	Salmo salar	4	1	Rim	119	Ammonia loss on	N	0.15	7	47
4.1R	4	1	Rim	C0H9I1	Fructose-bisphosphate aldolase	Salmo salar	4	1	Rim	121	Sodium on	E	0.09	4	47
4.1R	4	1	Rim	C0H9I1	Fructose-bisphosphate aldolase	Salmo salar	4	1	Rim	121	Calcium on	E	0.02	1	47
4.1R	4	1	Rim	C0H9I1	Fructose-bisphosphate aldolase	Salmo salar	4	1	Rim	125	Deamidation on	Q	0.04	2	47
4.1R	4	1	Rim	C0H9I1	Fructose-bisphosphate aldolase	Salmo salar	4	1	Rim	178	Deamidation on	Q	0.1	1	10
4.1R	4	1	Rim	C0H9I1	Fructose-bisphosphate aldolase	Salmo salar	4	1	Rim	187	Magnesium on	E	0.1	1	10
4.1R	4	1	Rim	A0A1S3KKP9	phosphoglucomutase (alpha-D-glucose-1,6-bisphosphate-dependent)	Salmo salar	4	1	Rim	117	Phosphorylation on	S	0.5	1	2
4.1R	4	1	Rim	A0A1S3KKP9	phosphoglucomutase (alpha-D-glucose-1,6-bisphosphate-dependent)	Salmo salar	4	1	Rim	436	Methylation on	K	0.5	1	2
4.1R	4	1	Rim	A0A1S3KKP9	phosphoglucomutase (alpha-D-glucose-1,6-bisphosphate-dependent)	Salmo salar	4	1	Rim	438	Deamidation on	N	0.5	1	2
4.1R	4	1	Rim	A0A1S3KKP9	phosphoglucomutase (alpha-D-glucose-1,6-bisphosphate-dependent)	Salmo salar	4	1	Rim	442	Methylation on	K	0.5	1	2
4.1R	4	1	Rim	B5DGZ1	ADP/ATP translocase	Salmo salar	4	1	Rim	1	Acetylation on	N-term	1	2	2
4.1R	4	1	Rim	O93376	fast myotomal muscle troponin-T	Salmo salar	4	1	Rim	1	Acetylation on	N-term	1	1	1
4.1R	4	1	Rim	O93376	fast myotomal muscle troponin-T	Salmo salar	4	1	Rim	36	Ammonia loss on	N	0.33	1	3
4.1R	4	1	Rim	O93376	fast myotomal muscle troponin-T	Salmo salar	4	1	Rim	124	Deamidation on	N	0.5	1	2
4.1R	4	1	Rim	O93376	fast myotomal muscle troponin-T	Salmo salar	4	1	Rim	196	Deamidation on	Q	1	1	1
4.5R	4	5	Rim	A0A1S3MVQ2	Hemopexin	Salmo salar	4	5	Rim	226	Deamidation on	N	1	1	1
4.5R	4	5	Rim	B5DGH1	Enigma LIM domain protein-like	Salmo salar	4	5	Rim	57	Deamidation on	N	0.33	1	3
4.5R	4	5	Rim	B5X4K4	L-lactate dehydrogenase	Salmo salar	4	5	Rim	187	Deamidation on	N	1	1	1
4.5R	4	5	Rim	B5X5M2	Fatty acid-binding protein, heart	Salmo salar	4	5	Rim	1	Acetylation on	N-term	1	1	1
4.5R	4	5	Rim	B5X5M2	Fatty acid-binding protein, heart	Salmo salar	4	5	Rim	90	Deamidation on	N	0.5	2	4
4.5R	4	5	Rim	O93376	fast myotomal muscle troponin-T	Salmo salar	4	5	Rim	1	Acetylation on	N-term	1	2	2
4.5R	4	5	Rim	O93376	fast myotomal muscle troponin-T	Salmo salar	4	5	Rim	36	Ammonia loss on	N	1	2	2
4.5R	4	5	Rim	A0A1S2X522	phosphopyruvate hydratase	Salmo salar	4	5	Rim	17	Deamidation on	N	0.03	1	38
4.5R	4	5	Rim	A0A1S2X522	phosphopyruvate hydratase	Salmo salar	4	5	Rim	18	Hydroxylation on	P	0.03	1	38
4.5R	4	5	Rim	A0A1S2X522	phosphopyruvate hydratase	Salmo salar	4	5	Rim	21	Calcium on	E	0.03	1	38
4.5R	4	5	Rim	A0A1S2X522	phosphopyruvate hydratase	Salmo salar	4	5	Rim	23	Sodium on	D	0.03	1	38
4.5R	4	5	Rim	A0A1S2X522	phosphopyruvate hydratase	Salmo salar	4	5	Rim	87	Deamidation on	Q	0.25	1	4
4.5R	4	5	Rim	A0A1S2X522	phosphopyruvate hydratase	Salmo salar	4	5	Rim	154	Deamidation on	N	0.67	2	3
4.5R	4	5	Rim	A0A1S2X522	phosphopyruvate hydratase	Salmo salar	4	5	Rim	166	Deamidation on	Q	0.02	1	46
4.5R	4	5	Rim	A0A1S2X522	phosphopyruvate hydratase	Salmo salar	4	5	Rim	167	Calcium on	E	0.02	1	46
4.5R	4	5	Rim	A0A1S2X522	phosphopyruvate hydratase	Salmo salar	4	5	Rim	172	Hydroxylation on	P	0.02	1	46
4.5R	4	5	Rim	A0A1S2X522	phosphopyruvate hydratase	Salmo salar	4	5	Rim	177	Deamidation on	N	0.17	8	46
4.5R	4	5	Rim	A0A1S2X522	phosphopyruvate hydratase	Salmo salar	4	5	Rim	177	Hydroxylation on	N	0.02	1	46
4.5R	4	5	Rim	A0A1S2X522	phosphopyruvate hydratase	Salmo salar	4	5	Rim	191	Deamidation on	N	0.4	2	5
4.5R	4	5	Rim	A0A1S2X522	phosphopyruvate hydratase	Salmo salar	4	5	Rim	194	Deamidation on	N	0.5	1	2
4.5R	4	5	Rim	A0A1S2X522	phosphopyruvate hydratase	Salmo salar	4	5	Rim	206	Hydroxylation on	N	0.06	1	16
4.5R	4	5	Rim	A0A1S2X522	phosphopyruvate hydratase	Salmo salar	4	5	Rim	210	Potassium on	E	0.06	1	16
4.5R	4	5	Rim	A0A1S2X522	phosphopyruvate hydratase	Salmo salar	4	5	Rim	216	Deamidation on	N	0.06	1	16
4.5R	4	5	Rim	A0A1S2X522	phosphopyruvate hydratase	Salmo salar	4	5	Rim	220	Deamidation on	N	0.06	1	16
4.5R	4	5	Rim	A0A1S2X522	phosphopyruvate hydratase	Salmo salar	4	5	Rim	221	Deamidation on	N	0.12	2	16
4.5R	4	5	Rim	A0A1S2X522	phosphopyruvate hydratase	Salmo salar	4	5	Rim	274	Sodium on	D	0.11	2	18
4.5R	4	5	Rim	A0A1S2X522	phosphopyruvate hydratase	Salmo salar	4	5	Rim	275	Deamidation on	Q	0.06	1	18
4.5R	4	5	Rim	A0A1S2X522	phosphopyruvate hydratase	Salmo salar	4	5	Rim	278	Sodium on	D	0.11	2	18
4.5R	4	5	Rim	A0A1S2X522	phosphopyruvate hydratase	Salmo salar	4	5	Rim	290	Deamidation on	Q	0.11	1	9
4.5R	4	5	Rim	A0A1S2X522	phosphopyruvate hydratase	Salmo salar	4	5	Rim	297	Sodium on	D	0.11	1	9
4.5R	4	5	Rim	A0A1S2X522	phosphopyruvate hydratase	Salmo salar	4	5	Rim	314	Deamidation on	Q	0.03	1	35
4.5R	4	5	Rim	A0A1S2X522	phosphopyruvate hydratase	Salmo salar	4	5	Rim	345	Deamidation on	N	0.21	3	14
4.5R	4	5	Rim	A0A1S2X522	phosphopyruvate hydratase	Salmo salar	4	5	Rim	346	Deamidation on	Q	0.07	1	14
4.5R	4	5	Rim	A0A1S2X522	phosphopyruvate hydratase	Salmo salar	4	5	Rim	361	Deamidation on	Q	0.1	2	20
4.5R	4	5	Rim	A0A1S2X522	phosphopyruvate hydratase	Salmo salar	4	5	Rim	363	Deamidation on	N	0.7	14	20
4.5R	4	5	Rim	A0A1S2X522	phosphopyruvate hydratase	Salmo salar	4	5	Rim	363	Ammonia loss on	N	0.05	1	20
4.5R	4	5	Rim	A0A1S3Q7E3	collagen alpha-1(I) chain-like	Salmo salar	4	5	Rim	376	Hydroxylation on	P	1	1	1
4.5R	4	5	Rim	A0A1S3Q7E3	collagen alpha-1(I) chain-like	Salmo salar	4	5	Rim	397	Hydroxylation on	P	0.5	1	2
4.5R	4	5	Rim	A0A1S3Q7E3	collagen alpha-1(I) chain-like	Salmo salar	4	5	Rim	400	Hydroxylation on	P	1	2	2
4.5R	4	5	Rim	A0A1S3Q7E3	collagen alpha-1(I) chain-like	Salmo salar	4	5	Rim	439	Hydroxylation on	P	0.5	1	2
4.5R	4	5	Rim	A0A1S3Q7E3	collagen alpha-1(I) chain-like	Salmo salar	4	5	Rim	448	Hydroxylation on	P	1	2	2
4.5R	4	5	Rim	A0A1S3Q7E3	collagen alpha-1(I) chain-like	Salmo salar	4	5	Rim	517	Hydroxylation on	P	1	2	2
4.5R	4	5	Rim	A0A1S3Q7E3	collagen alpha-1(I) chain-like	Salmo salar	4	5	Rim	523	Hydroxylation on	P	1	2	2
4.5R	4	5	Rim	A0A1S3Q7E3	collagen alpha-1(I) chain-like	Salmo salar	4	5	Rim	549	Deamidation on	N	0.5	1	2
4.5R	4	5	Rim	A0A1S3Q7E3	collagen alpha-1(I) chain-like	Salmo salar	4	5	Rim	565	Hydroxylation on	P	0.71	5	7
4.5R	4	5	Rim	A0A1S3Q7E3	collagen alpha-1(I) chain-like	Salmo salar	4	5	Rim	571	Hydroxylation on	P	0.57	4	7
4.5R	4	5	Rim	A0A1S3Q7E3	collagen alpha-1(I) chain-like	Salmo salar	4	5	Rim	598	Hydroxylation on	P	1	2	2
4.5R	4	5	Rim	A0A1S3Q7E3	collagen alpha-1(I) chain-like	Salmo salar	4	5	Rim	607	Hydroxylation on	P	1	1	1
4.5R	4	5	Rim	A0A1S3Q7E3	collagen alpha-1(I) chain-like	Salmo salar	4	5	Rim	628	Deamidation on	N	0.67	2	3
4.5R	4	5	Rim	A0A1S3Q7E3	collagen alpha-1(I) chain-like	Salmo salar	4	5	Rim	634	Hydroxylation on	P	1	3	3
4.5R	4	5	Rim	A0A1S3Q7E3	collagen alpha-1(I) chain-like	Salmo salar	4	5	Rim	658	Hydroxylation on	P	1	1	1
4.5R	4	5	Rim	A0A1S3Q7E3	collagen alpha-1(I) chain-like	Salmo salar	4	5	Rim	712	Hydroxylation on	P	0.5	1	2
4.5R	4	5	Rim	A0A1S3Q7E3	collagen alpha-1(I) chain-like	Salmo salar	4	5	Rim	718	Hydroxylation on	P	1	2	2
4.5R	4	5	Rim	A0A1S3Q7E3	collagen alpha-1(I) chain-like	Salmo salar	4	5	Rim	759	Hydroxylation on	P	0.2	1	5
4.5R	4	5	Rim	A0A1S3Q7E3	collagen alpha-1(I) chain-like	Salmo salar	4	5	Rim	760	Hydroxylation on	P	0.4	2	5
4.5R	4	5	Rim	A0A1S3Q7E3	collagen alpha-1(I) chain-like	Salmo salar	4	5	Rim	778	Hydroxylation on	P	0.4	2	5
4.5R	4	5	Rim	A0A1S3Q7E3	collagen alpha-1(I) chain-like	Salmo salar	4	5	Rim	796	Hydroxylation on	P	0.5	1	2
4.5R	4	5	Rim	A0A1S3Q7E3	collagen alpha-1(I) chain-like	Salmo salar	4	5	Rim	829	Hydroxylation on	P	1	1	1
4.5R	4	5	Rim	A0A1S3Q7E3	collagen alpha-1(I) chain-like	Salmo salar	4	5	Rim	838	Hydroxylation on	P	1	1	1
4.5R	4	5	Rim	A0A1S3Q7E3	collagen alpha-1(I) chain-like	Salmo salar	4	5	Rim	859	Hydroxylation on	P	1	1	1
4.5R	4	5	Rim	A0A1S3Q7E3	collagen alpha-1(I) chain-like	Salmo salar	4	5	Rim	865	Hydroxylation on	P	1	1	1
4.5R	4	5	Rim	A0A1S3Q7E3	collagen alpha-1(I) chain-like	Salmo salar	4	5	Rim	874	Hydroxylation on	P	1	1	1
4.5R	4	5	Rim	A0A1S3Q7E3	collagen alpha-1(I) chain-like	Salmo salar	4	5	Rim	886	Hydroxylation on	P	1	1	1
4.5R	4	5	Rim	A0A1S3Q7E3	collagen alpha-1(I) chain-like	Salmo salar	4	5	Rim	907	Hydroxylation on	P	1	1	1
4.5R	4	5	Rim	A0A1S3Q7E3	collagen alpha-1(I) chain-like	Salmo salar	4	5	Rim	916	Hydroxylation on	P	1	1	1
4.5R	4	5	Rim	A0A1S3Q7E3	collagen alpha-1(I) chain-like	Salmo salar	4	5	Rim	934	Hydroxylation on	P	0.5	2	4
4.5R	4	5	Rim	A0A1S3Q7E3	collagen alpha-1(I) chain-like	Salmo salar	4	5	Rim	937	Hydroxylation on	P	0.75	3	4
4.5R	4	5	Rim	A0A1S3Q7E3	collagen alpha-1(I) chain-like	Salmo salar	4	5	Rim	964	Hydroxylation on	P	1	1	1
4.5R	4	5	Rim	A0A1S3Q7E3	collagen alpha-1(I) chain-like	Salmo salar	4	5	Rim	985	Hydroxylation on	P	0.8	4	5
4.5R	4	5	Rim	A0A1S3Q7E3	collagen alpha-1(I) chain-like	Salmo salar	4	5	Rim	991	Hydroxylation on	P	0.4	2	5
4.5R	4	5	Rim	A0A1S3Q7E3	collagen alpha-1(I) chain-like	Salmo salar	4	5	Rim	997	Hydroxylation on	P	0.2	1	5
4.5R	4	5	Rim	A0A1S3Q7E3	collagen alpha-1(I) chain-like	Salmo salar	4	5	Rim	1066	Deamidation on	N	0.5	1	2
4.5R	4	5	Rim	A0A1S3Q7E3	collagen alpha-1(I) chain-like	Salmo salar	4	5	Rim	1102	Ammonia loss on	N	0.6	3	5
4.5R	4	5	Rim	A0A1S3Q7E3	collagen alpha-1(I) chain-like	Salmo salar	4	5	Rim	1116	Sodium on	E	1	5	5
4.5R	4	5	Rim	A0A1S3Q7E3	collagen alpha-1(I) chain-like	Salmo salar	4	5	Rim	1123	Deamidation on	N	0.4	2	5
4.5R	4	5	Rim	A0A1S3Q7E3	collagen alpha-1(I) chain-like	Salmo salar	4	5	Rim	1147	Hydroxylation on	P	1	1	1
4.5R	4	5	Rim	A0A1S3Q7E3	collagen alpha-1(I) chain-like	Salmo salar	4	5	Rim	1153	Hydroxylation on	P	1	1	1
4.5R	4	5	Rim	A0A1S3SM10	collagen alpha-1(I) chain-like	Salmo salar	4	5	Rim	402	Hydroxylation on	P	1	1	1
4.5R	4	5	Rim	A0A1S3SM10	collagen alpha-1(I) chain-like	Salmo salar	4	5	Rim	405	Hydroxylation on	P	1	1	1
4.5R	4	5	Rim	A0A1S3SM10	collagen alpha-1(I) chain-like	Salmo salar	4	5	Rim	522	Hydroxylation on	P	1	2	2
4.5R	4	5	Rim	A0A1S3SM10	collagen alpha-1(I) chain-like	Salmo salar	4	5	Rim	528	Hydroxylation on	P	1	2	2
4.5R	4	5	Rim	A0A1S3SM10	collagen alpha-1(I) chain-like	Salmo salar	4	5	Rim	554	Deamidation on	N	0.5	1	2
4.5R	4	5	Rim	A0A1S3SM10	collagen alpha-1(I) chain-like	Salmo salar	4	5	Rim	570	Hydroxylation on	P	0.71	5	7
4.5R	4	5	Rim	A0A1S3SM10	collagen alpha-1(I) chain-like	Salmo salar	4	5	Rim	576	Hydroxylation on	P	0.57	4	7
4.5R	4	5	Rim	A0A1S3SM10	collagen alpha-1(I) chain-like	Salmo salar	4	5	Rim	633	Deamidation on	N	0.67	2	3
4.5R	4	5	Rim	A0A1S3SM10	collagen alpha-1(I) chain-like	Salmo salar	4	5	Rim	639	Hydroxylation on	P	1	3	3
4.5R	4	5	Rim	A0A1S3SM10	collagen alpha-1(I) chain-like	Salmo salar	4	5	Rim	764	Hydroxylation on	P	0.33	1	3
4.5R	4	5	Rim	A0A1S3SM10	collagen alpha-1(I) chain-like	Salmo salar	4	5	Rim	765	Hydroxylation on	P	0.33	1	3
4.5R	4	5	Rim	A0A1S3SM10	collagen alpha-1(I) chain-like	Salmo salar	4	5	Rim	783	Hydroxylation on	P	1	1	1
4.5R	4	5	Rim	A0A1S3SM10	collagen alpha-1(I) chain-like	Salmo salar	4	5	Rim	801	Hydroxylation on	P	0.5	1	2
4.5R	4	5	Rim	A0A1S3SM10	collagen alpha-1(I) chain-like	Salmo salar	4	5	Rim	864	Hydroxylation on	P	1	1	1
4.5R	4	5	Rim	A0A1S3SM10	collagen alpha-1(I) chain-like	Salmo salar	4	5	Rim	870	Hydroxylation on	P	1	1	1
4.5R	4	5	Rim	A0A1S3SM10	collagen alpha-1(I) chain-like	Salmo salar	4	5	Rim	912	Hydroxylation on	P	1	1	1
4.5R	4	5	Rim	A0A1S3SM10	collagen alpha-1(I) chain-like	Salmo salar	4	5	Rim	921	Hydroxylation on	P	1	1	1
4.5R	4	5	Rim	A0A1S3SM10	collagen alpha-1(I) chain-like	Salmo salar	4	5	Rim	939	Hydroxylation on	P	0.5	2	4
4.5R	4	5	Rim	A0A1S3SM10	collagen alpha-1(I) chain-like	Salmo salar	4	5	Rim	942	Hydroxylation on	P	0.75	3	4
4.5R	4	5	Rim	A0A1S3SM10	collagen alpha-1(I) chain-like	Salmo salar	4	5	Rim	966	Hydroxylation on	P	1	1	1
4.5R	4	5	Rim	A0A1S3SM10	collagen alpha-1(I) chain-like	Salmo salar	4	5	Rim	969	Hydroxylation on	P	1	1	1
4.5R	4	5	Rim	A0A1S3SM10	collagen alpha-1(I) chain-like	Salmo salar	4	5	Rim	990	Hydroxylation on	P	0.8	4	5
4.5R	4	5	Rim	A0A1S3SM10	collagen alpha-1(I) chain-like	Salmo salar	4	5	Rim	996	Hydroxylation on	P	0.4	2	5
4.5R	4	5	Rim	A0A1S3SM10	collagen alpha-1(I) chain-like	Salmo salar	4	5	Rim	1002	Hydroxylation on	P	0.2	1	5
4.5R	4	5	Rim	A0A1S3SM10	collagen alpha-1(I) chain-like	Salmo salar	4	5	Rim	1071	Deamidation on	N	0.5	1	2
4.5R	4	5	Rim	A0A1S3SM10	collagen alpha-1(I) chain-like	Salmo salar	4	5	Rim	1110	Hydroxylation on	P	1	1	1
4.5R	4	5	Rim	A0A1S3SM10	collagen alpha-1(I) chain-like	Salmo salar	4	5	Rim	1152	Hydroxylation on	P	1	1	1
4.5R	4	5	Rim	A0A1S3SM10	collagen alpha-1(I) chain-like	Salmo salar	4	5	Rim	1158	Hydroxylation on	P	1	1	1
4.5R	4	5	Rim	B5DGL9	fructose-bisphosphatase	Salmo salar	4	5	Rim	1	Acetylation on	N-term	1	1	1
4.5R	4	5	Rim	B5DGL9	fructose-bisphosphatase	Salmo salar	4	5	Rim	81	Deamidation on	N	0.2	1	5
4.5R	4	5	Rim	B5DGL9	fructose-bisphosphatase	Salmo salar	4	5	Rim	273	Deamidation on	N	0.5	1	2
4.5R	4	5	Rim	Q6R758	Muscle fatty acid binding protein	Salmo salar	4	5	Rim	1	Acetylation on	N-term	1	7	7
4.5R	4	5	Rim	A0A1S3PV75	Glucose-6-phosphate isomerase	Salmo salar	4	5	Rim	1	Acetylation on	N-term	1	1	1
4.5R	4	5	Rim	A0A1S3PV75	Glucose-6-phosphate isomerase	Salmo salar	4	5	Rim	385	Deamidation on	N	1	1	1
4.5R	4	5	Rim	B5DG55	Alpha-1,4 glucan phosphorylase	Salmo salar	4	5	Rim	173	Deamidation on	N	0.62	5	8
4.5R	4	5	Rim	B5DG55	Alpha-1,4 glucan phosphorylase	Salmo salar	4	5	Rim	237	Deamidation on	N	0.5	1	2
4.5R	4	5	Rim	B5DG55	Alpha-1,4 glucan phosphorylase	Salmo salar	4	5	Rim	283	Deamidation on	N	0.29	2	7
4.5R	4	5	Rim	B5DG55	Alpha-1,4 glucan phosphorylase	Salmo salar	4	5	Rim	285	Deamidation on	N	0.14	1	7
4.5R	4	5	Rim	B5DG55	Alpha-1,4 glucan phosphorylase	Salmo salar	4	5	Rim	339	Deamidation on	N	0.38	5	13
4.5R	4	5	Rim	B5DG55	Alpha-1,4 glucan phosphorylase	Salmo salar	4	5	Rim	648	Deamidation on	N	0.5	1	2
4.5R	4	5	Rim	B5DG55	Alpha-1,4 glucan phosphorylase	Salmo salar	4	5	Rim	685	Deamidation on	N	1	1	1
4.9R	4	9	Rim	B5X5M2	Fatty acid-binding protein, heart	Salmo salar	4	9	Rim	1	Acetylation on	N-term	1	1	1
4.9R	4	9	Rim	B5X5M2	Fatty acid-binding protein, heart	Salmo salar	4	9	Rim	90	Deamidation on	N	0.33	2	6
4.9R	4	9	Rim	A0A0J8BW28	Uncharacterized protein	Beta vulgaris subsp. vulgaris	4	9	Rim	1	Acetylation on	N-term	1	1	1
4.9R	4	9	Rim	B5DGC3	60S ribosomal protein L3-like	Salmo salar	4	9	Rim	186	Deamidation on	N	1	1	1
4.9R	4	9	Rim	O93376	fast myotomal muscle troponin-T	Salmo salar	4	9	Rim	1	Acetylation on	N-term	1	1	1
4.9R	4	9	Rim	O93376	fast myotomal muscle troponin-T	Salmo salar	4	9	Rim	35	Deamidation on	Q	0.25	1	4
4.9R	4	9	Rim	O93376	fast myotomal muscle troponin-T	Salmo salar	4	9	Rim	36	Ammonia loss on	N	0.75	3	4
4.9R	4	9	Rim	O93376	fast myotomal muscle troponin-T	Salmo salar	4	9	Rim	124	Deamidation on	N	0.67	2	3
4.9R	4	9	Rim	P84408	Histone H1 (Fragment)	Salmo salar	4	9	Rim	1	Acetylation on	N-term	1	1	1
4.9R	4	9	Rim	Q7ZZN0	Myosin regulatory light chain 2	Salmo salar	4	9	Rim	14	Sodium on	E	0.08	1	12
4.9R	4	9	Rim	Q7ZZN0	Myosin regulatory light chain 2	Salmo salar	4	9	Rim	25	Sodium on	E	0.08	1	12
4.9R	4	9	Rim	Q7ZZN0	Myosin regulatory light chain 2	Salmo salar	4	9	Rim	26	Deamidation on	Q	0.17	2	12
4.9R	4	9	Rim	Q7ZZN0	Myosin regulatory light chain 2	Salmo salar	4	9	Rim	28	Deamidation on	Q	0.17	2	12
4.9R	4	9	Rim	Q7ZZN0	Myosin regulatory light chain 2	Salmo salar	4	9	Rim	33	Methylation on	K	0.08	1	12
4.9R	4	9	Rim	Q7ZZN0	Myosin regulatory light chain 2	Salmo salar	4	9	Rim	41	Deamidation on	Q	0.06	1	16
4.9R	4	9	Rim	Q7ZZN0	Myosin regulatory light chain 2	Salmo salar	4	9	Rim	42	Deamidation on	N	0.12	2	16
4.9R	4	9	Rim	Q7ZZN0	Myosin regulatory light chain 2	Salmo salar	4	9	Rim	43	Citrullination on	R	0.31	5	16
4.9R	4	9	Rim	Q7ZZN0	Myosin regulatory light chain 2	Salmo salar	4	9	Rim	63	Deamidation on	N	0.08	1	12
4.9R	4	9	Rim	Q7ZZN0	Myosin regulatory light chain 2	Salmo salar	4	9	Rim	66	Deamidation on	N	0.5	2	4
4.9R	4	9	Rim	A0A1S3Q7E3	collagen alpha-1(I) chain-like	Salmo salar	4	9	Rim	312	Deamidation on	N	0.12	1	8
4.9R	4	9	Rim	A0A1S3Q7E3	collagen alpha-1(I) chain-like	Salmo salar	4	9	Rim	322	Deamidation on	N	0.38	3	8
4.9R	4	9	Rim	A0A1S3Q7E3	collagen alpha-1(I) chain-like	Salmo salar	4	9	Rim	334	Hydroxylation on	P	0.25	2	8
4.9R	4	9	Rim	A0A1S3Q7E3	collagen alpha-1(I) chain-like	Salmo salar	4	9	Rim	340	Hydroxylation on	K	0.12	1	8
4.9R	4	9	Rim	A0A1S3Q7E3	collagen alpha-1(I) chain-like	Salmo salar	4	9	Rim	376	Hydroxylation on	P	1	1	1
4.9R	4	9	Rim	A0A1S3Q7E3	collagen alpha-1(I) chain-like	Salmo salar	4	9	Rim	397	Hydroxylation on	P	0.75	3	4
4.9R	4	9	Rim	A0A1S3Q7E3	collagen alpha-1(I) chain-like	Salmo salar	4	9	Rim	400	Hydroxylation on	P	1	4	4
4.9R	4	9	Rim	A0A1S3Q7E3	collagen alpha-1(I) chain-like	Salmo salar	4	9	Rim	439	Hydroxylation on	P	0.25	1	4
4.9R	4	9	Rim	A0A1S3Q7E3	collagen alpha-1(I) chain-like	Salmo salar	4	9	Rim	448	Hydroxylation on	P	1	4	4
4.9R	4	9	Rim	A0A1S3Q7E3	collagen alpha-1(I) chain-like	Salmo salar	4	9	Rim	463	Hydroxylation on	P	1	1	1
4.9R	4	9	Rim	A0A1S3Q7E3	collagen alpha-1(I) chain-like	Salmo salar	4	9	Rim	472	Hydroxylation on	P	1	1	1
4.9R	4	9	Rim	A0A1S3Q7E3	collagen alpha-1(I) chain-like	Salmo salar	4	9	Rim	517	Hydroxylation on	P	1	2	2
4.9R	4	9	Rim	A0A1S3Q7E3	collagen alpha-1(I) chain-like	Salmo salar	4	9	Rim	523	Hydroxylation on	P	1	2	2
4.9R	4	9	Rim	A0A1S3Q7E3	collagen alpha-1(I) chain-like	Salmo salar	4	9	Rim	549	Deamidation on	N	0.5	1	2
4.9R	4	9	Rim	A0A1S3Q7E3	collagen alpha-1(I) chain-like	Salmo salar	4	9	Rim	565	Hydroxylation on	P	0.8	4	5
4.9R	4	9	Rim	A0A1S3Q7E3	collagen alpha-1(I) chain-like	Salmo salar	4	9	Rim	571	Hydroxylation on	P	0.8	4	5
4.9R	4	9	Rim	A0A1S3Q7E3	collagen alpha-1(I) chain-like	Salmo salar	4	9	Rim	598	Hydroxylation on	P	1	1	1
4.9R	4	9	Rim	A0A1S3Q7E3	collagen alpha-1(I) chain-like	Salmo salar	4	9	Rim	607	Hydroxylation on	P	1	2	2
4.9R	4	9	Rim	A0A1S3Q7E3	collagen alpha-1(I) chain-like	Salmo salar	4	9	Rim	621	Magnesium on	E	0.12	1	8
4.9R	4	9	Rim	A0A1S3Q7E3	collagen alpha-1(I) chain-like	Salmo salar	4	9	Rim	628	Deamidation on	N	0.5	4	8
4.9R	4	9	Rim	A0A1S3Q7E3	collagen alpha-1(I) chain-like	Salmo salar	4	9	Rim	634	Hydroxylation on	P	1	8	8
4.9R	4	9	Rim	A0A1S3Q7E3	collagen alpha-1(I) chain-like	Salmo salar	4	9	Rim	652	Hydroxylation on	P	0.5	1	2
4.9R	4	9	Rim	A0A1S3Q7E3	collagen alpha-1(I) chain-like	Salmo salar	4	9	Rim	658	Hydroxylation on	P	1	2	2
4.9R	4	9	Rim	A0A1S3Q7E3	collagen alpha-1(I) chain-like	Salmo salar	4	9	Rim	670	Hydroxylation on	P	1	1	1
4.9R	4	9	Rim	A0A1S3Q7E3	collagen alpha-1(I) chain-like	Salmo salar	4	9	Rim	712	Hydroxylation on	P	0.5	1	2
4.9R	4	9	Rim	A0A1S3Q7E3	collagen alpha-1(I) chain-like	Salmo salar	4	9	Rim	718	Hydroxylation on	P	1	2	2
4.9R	4	9	Rim	A0A1S3Q7E3	collagen alpha-1(I) chain-like	Salmo salar	4	9	Rim	760	Hydroxylation on	P	0.25	2	8
4.9R	4	9	Rim	A0A1S3Q7E3	collagen alpha-1(I) chain-like	Salmo salar	4	9	Rim	778	Hydroxylation on	P	0.5	3	6
4.9R	4	9	Rim	A0A1S3Q7E3	collagen alpha-1(I) chain-like	Salmo salar	4	9	Rim	796	Hydroxylation on	P	1	3	3
4.9R	4	9	Rim	A0A1S3Q7E3	collagen alpha-1(I) chain-like	Salmo salar	4	9	Rim	811	Hydroxylation on	P	0.33	1	3
4.9R	4	9	Rim	A0A1S3Q7E3	collagen alpha-1(I) chain-like	Salmo salar	4	9	Rim	820	Deamidation on	N	1	1	1
4.9R	4	9	Rim	A0A1S3Q7E3	collagen alpha-1(I) chain-like	Salmo salar	4	9	Rim	829	Hydroxylation on	P	1	1	1
4.9R	4	9	Rim	A0A1S3Q7E3	collagen alpha-1(I) chain-like	Salmo salar	4	9	Rim	838	Hydroxylation on	P	1	1	1
4.9R	4	9	Rim	A0A1S3Q7E3	collagen alpha-1(I) chain-like	Salmo salar	4	9	Rim	859	Hydroxylation on	P	1	1	1
4.9R	4	9	Rim	A0A1S3Q7E3	collagen alpha-1(I) chain-like	Salmo salar	4	9	Rim	865	Hydroxylation on	P	1	1	1
4.9R	4	9	Rim	A0A1S3Q7E3	collagen alpha-1(I) chain-like	Salmo salar	4	9	Rim	874	Hydroxylation on	P	1	1	1
4.9R	4	9	Rim	A0A1S3Q7E3	collagen alpha-1(I) chain-like	Salmo salar	4	9	Rim	886	Hydroxylation on	P	1	1	1
4.9R	4	9	Rim	A0A1S3Q7E3	collagen alpha-1(I) chain-like	Salmo salar	4	9	Rim	907	Hydroxylation on	P	1	1	1
4.9R	4	9	Rim	A0A1S3Q7E3	collagen alpha-1(I) chain-like	Salmo salar	4	9	Rim	916	Hydroxylation on	P	1	1	1
4.9R	4	9	Rim	A0A1S3Q7E3	collagen alpha-1(I) chain-like	Salmo salar	4	9	Rim	934	Hydroxylation on	P	1	6	6
4.9R	4	9	Rim	A0A1S3Q7E3	collagen alpha-1(I) chain-like	Salmo salar	4	9	Rim	937	Hydroxylation on	P	0.5	3	6
4.9R	4	9	Rim	A0A1S3Q7E3	collagen alpha-1(I) chain-like	Salmo salar	4	9	Rim	964	Hydroxylation on	P	1	1	1
4.9R	4	9	Rim	A0A1S3Q7E3	collagen alpha-1(I) chain-like	Salmo salar	4	9	Rim	985	Hydroxylation on	P	1	3	3
4.9R	4	9	Rim	A0A1S3Q7E3	collagen alpha-1(I) chain-like	Salmo salar	4	9	Rim	991	Hydroxylation on	P	0.33	1	3
4.9R	4	9	Rim	A0A1S3Q7E3	collagen alpha-1(I) chain-like	Salmo salar	4	9	Rim	1054	Citrullination on	R	0.5	1	2
4.9R	4	9	Rim	A0A1S3Q7E3	collagen alpha-1(I) chain-like	Salmo salar	4	9	Rim	1066	Deamidation on	N	0.6	3	5
4.9R	4	9	Rim	A0A1S3Q7E3	collagen alpha-1(I) chain-like	Salmo salar	4	9	Rim	1102	Ammonia loss on	N	0.67	2	3
4.9R	4	9	Rim	A0A1S3Q7E3	collagen alpha-1(I) chain-like	Salmo salar	4	9	Rim	1105	Hydroxylation on	P	0.33	1	3
4.9R	4	9	Rim	A0A1S3Q7E3	collagen alpha-1(I) chain-like	Salmo salar	4	9	Rim	1108	Hydroxylation on	P	0.33	1	3
4.9R	4	9	Rim	A0A1S3Q7E3	collagen alpha-1(I) chain-like	Salmo salar	4	9	Rim	1116	Sodium on	E	0.67	2	3
4.9R	4	9	Rim	A0A1S3N9H0	alpha-actinin-3-like	Salmo salar	4	9	Rim	687	Ammonia loss on	N	0.5	1	2
4.9R	4	9	Rim	A0A1S3PV75	Glucose-6-phosphate isomerase	Salmo salar	4	9	Rim	1	Acetylation on	N-term	1	1	1
4.9R	4	9	Rim	A0A1S3PV75	Glucose-6-phosphate isomerase	Salmo salar	4	9	Rim	359	Deamidation on	N	1	5	5
4.9R	4	9	Rim	A0A1S3PV75	Glucose-6-phosphate isomerase	Salmo salar	4	9	Rim	385	Deamidation on	N	1	2	2
4.9R	4	9	Rim	A0A1S3PV75	Glucose-6-phosphate isomerase	Salmo salar	4	9	Rim	474	Deamidation on	N	0.67	2	3
4.9R	4	9	Rim	A0A1S3PV75	Glucose-6-phosphate isomerase	Salmo salar	4	9	Rim	542	Deamidation on	N	1	2	2
4.9R	4	9	Rim	B5DGZ1	ADP/ATP translocase	Salmo salar	4	9	Rim	1	Acetylation on	N-term	1	1	1
4.9R	4	9	Rim	C0H9I1	Fructose-bisphosphate aldolase	Salmo salar	4	9	Rim	34	Calcium on	D	0.12	1	8
4.9R	4	9	Rim	C0H9I1	Fructose-bisphosphate aldolase	Salmo salar	4	9	Rim	35	Sodium on	E	0.12	1	8
4.9R	4	9	Rim	C0H9I1	Fructose-bisphosphate aldolase	Salmo salar	4	9	Rim	42	Formylation on	K	0.12	1	8
4.9R	4	9	Rim	C0H9I1	Fructose-bisphosphate aldolase	Salmo salar	4	9	Rim	114	Hydroxylation on	P	0.05	2	41
4.9R	4	9	Rim	C0H9I1	Fructose-bisphosphate aldolase	Salmo salar	4	9	Rim	119	Deamidation on	N	0.59	24	41
4.9R	4	9	Rim	C0H9I1	Fructose-bisphosphate aldolase	Salmo salar	4	9	Rim	119	Ammonia loss on	N	0.2	8	41
4.9R	4	9	Rim	C0H9I1	Fructose-bisphosphate aldolase	Salmo salar	4	9	Rim	121	Sodium on	E	0.17	7	41
4.9R	4	9	Rim	C0H9I1	Fructose-bisphosphate aldolase	Salmo salar	4	9	Rim	121	Potassium on	E	0.02	1	41
4.9R	4	9	Rim	C0H9I1	Fructose-bisphosphate aldolase	Salmo salar	4	9	Rim	121	Calcium on	E	0.02	1	41
4.9R	4	9	Rim	C0H9I1	Fructose-bisphosphate aldolase	Salmo salar	4	9	Rim	125	Deamidation on	Q	0.1	4	41
4.9R	4	9	Rim	C0H9I1	Fructose-bisphosphate aldolase	Salmo salar	4	9	Rim	178	Deamidation on	Q	0.75	3	4
4.9R	4	9	Rim	C0H9I1	Fructose-bisphosphate aldolase	Salmo salar	4	9	Rim	187	Magnesium on	E	0.75	3	4
4.9R	4	9	Rim	A0A1S3SM10	collagen alpha-1(I) chain-like	Salmo salar	4	9	Rim	402	Hydroxylation on	P	1	1	1
4.9R	4	9	Rim	A0A1S3SM10	collagen alpha-1(I) chain-like	Salmo salar	4	9	Rim	405	Hydroxylation on	P	1	1	1
4.9R	4	9	Rim	A0A1S3SM10	collagen alpha-1(I) chain-like	Salmo salar	4	9	Rim	444	Hydroxylation on	P	1	1	1
4.9R	4	9	Rim	A0A1S3SM10	collagen alpha-1(I) chain-like	Salmo salar	4	9	Rim	453	Hydroxylation on	P	1	1	1
4.9R	4	9	Rim	A0A1S3SM10	collagen alpha-1(I) chain-like	Salmo salar	4	9	Rim	468	Hydroxylation on	P	1	1	1
4.9R	4	9	Rim	A0A1S3SM10	collagen alpha-1(I) chain-like	Salmo salar	4	9	Rim	477	Hydroxylation on	P	1	1	1
4.9R	4	9	Rim	A0A1S3SM10	collagen alpha-1(I) chain-like	Salmo salar	4	9	Rim	522	Hydroxylation on	P	1	2	2
4.9R	4	9	Rim	A0A1S3SM10	collagen alpha-1(I) chain-like	Salmo salar	4	9	Rim	528	Hydroxylation on	P	1	2	2
4.9R	4	9	Rim	A0A1S3SM10	collagen alpha-1(I) chain-like	Salmo salar	4	9	Rim	554	Deamidation on	N	0.5	1	2
4.9R	4	9	Rim	A0A1S3SM10	collagen alpha-1(I) chain-like	Salmo salar	4	9	Rim	570	Hydroxylation on	P	0.8	4	5
4.9R	4	9	Rim	A0A1S3SM10	collagen alpha-1(I) chain-like	Salmo salar	4	9	Rim	576	Hydroxylation on	P	0.8	4	5
4.9R	4	9	Rim	A0A1S3SM10	collagen alpha-1(I) chain-like	Salmo salar	4	9	Rim	626	Magnesium on	E	0.17	1	6
4.9R	4	9	Rim	A0A1S3SM10	collagen alpha-1(I) chain-like	Salmo salar	4	9	Rim	633	Deamidation on	N	0.67	4	6
4.9R	4	9	Rim	A0A1S3SM10	collagen alpha-1(I) chain-like	Salmo salar	4	9	Rim	639	Hydroxylation on	P	1	6	6
4.9R	4	9	Rim	A0A1S3SM10	collagen alpha-1(I) chain-like	Salmo salar	4	9	Rim	765	Hydroxylation on	P	0.4	2	5
4.9R	4	9	Rim	A0A1S3SM10	collagen alpha-1(I) chain-like	Salmo salar	4	9	Rim	783	Hydroxylation on	P	1	2	2
4.9R	4	9	Rim	A0A1S3SM10	collagen alpha-1(I) chain-like	Salmo salar	4	9	Rim	801	Hydroxylation on	P	1	3	3
4.9R	4	9	Rim	A0A1S3SM10	collagen alpha-1(I) chain-like	Salmo salar	4	9	Rim	816	Hydroxylation on	P	0.33	1	3
4.9R	4	9	Rim	A0A1S3SM10	collagen alpha-1(I) chain-like	Salmo salar	4	9	Rim	825	Deamidation on	N	1	1	1
4.9R	4	9	Rim	A0A1S3SM10	collagen alpha-1(I) chain-like	Salmo salar	4	9	Rim	834	Hydroxylation on	P	1	1	1
4.9R	4	9	Rim	A0A1S3SM10	collagen alpha-1(I) chain-like	Salmo salar	4	9	Rim	843	Hydroxylation on	P	1	1	1
4.9R	4	9	Rim	A0A1S3SM10	collagen alpha-1(I) chain-like	Salmo salar	4	9	Rim	864	Hydroxylation on	P	1	1	1
4.9R	4	9	Rim	A0A1S3SM10	collagen alpha-1(I) chain-like	Salmo salar	4	9	Rim	870	Hydroxylation on	P	1	1	1
4.9R	4	9	Rim	A0A1S3SM10	collagen alpha-1(I) chain-like	Salmo salar	4	9	Rim	912	Hydroxylation on	P	1	1	1
4.9R	4	9	Rim	A0A1S3SM10	collagen alpha-1(I) chain-like	Salmo salar	4	9	Rim	921	Hydroxylation on	P	1	1	1
4.9R	4	9	Rim	A0A1S3SM10	collagen alpha-1(I) chain-like	Salmo salar	4	9	Rim	939	Hydroxylation on	P	1	6	6
4.9R	4	9	Rim	A0A1S3SM10	collagen alpha-1(I) chain-like	Salmo salar	4	9	Rim	942	Hydroxylation on	P	0.5	3	6
4.9R	4	9	Rim	A0A1S3SM10	collagen alpha-1(I) chain-like	Salmo salar	4	9	Rim	975	Hydroxylation on	P	0.5	1	2
4.9R	4	9	Rim	A0A1S3SM10	collagen alpha-1(I) chain-like	Salmo salar	4	9	Rim	990	Hydroxylation on	P	1	3	3
4.9R	4	9	Rim	A0A1S3SM10	collagen alpha-1(I) chain-like	Salmo salar	4	9	Rim	996	Hydroxylation on	P	0.33	1	3
4.9R	4	9	Rim	A0A1S3SM10	collagen alpha-1(I) chain-like	Salmo salar	4	9	Rim	1059	Citrullination on	R	0.5	1	2
4.9R	4	9	Rim	A0A1S3SM10	collagen alpha-1(I) chain-like	Salmo salar	4	9	Rim	1071	Deamidation on	N	0.6	3	5
4.9R	4	9	Rim	A0A1S3SM10	collagen alpha-1(I) chain-like	Salmo salar	4	9	Rim	1110	Hydroxylation on	P	1	5	5
4.9R	4	9	Rim	A0A1S3SM10	collagen alpha-1(I) chain-like	Salmo salar	4	9	Rim	1113	Hydroxylation on	P	0.4	2	5
4.9R	4	9	Rim	A0A1S3SM10	collagen alpha-1(I) chain-like	Salmo salar	4	9	Rim	1128	Deamidation on	N	0.2	1	5
4.9R	4	9	Rim	A0A1S3MVJ3	ATP synthase subunit beta	Salmo salar	4	9	Rim	95	Deamidation on	N	0.5	2	4
4.9R	4	9	Rim	A0A1S3MVJ3	ATP synthase subunit beta	Salmo salar	4	9	Rim	210	Deamidation on	N	0.33	1	3
4.9R	4	9	Rim	A0A1S3MVJ3	ATP synthase subunit beta	Salmo salar	4	9	Rim	233	Deamidation on	N	0.5	1	2
4.9R	4	9	Rim	B5DG55	Alpha-1,4 glucan phosphorylase	Salmo salar	4	9	Rim	58	Deamidation on	N	0.33	2	6
4.9R	4	9	Rim	B5DG55	Alpha-1,4 glucan phosphorylase	Salmo salar	4	9	Rim	168	Deamidation on	N	0.5	2	4
4.9R	4	9	Rim	B5DG55	Alpha-1,4 glucan phosphorylase	Salmo salar	4	9	Rim	169	Deamidation on	Q	0.25	1	4
4.9R	4	9	Rim	B5DG55	Alpha-1,4 glucan phosphorylase	Salmo salar	4	9	Rim	173	Deamidation on	N	0.47	9	19
4.9R	4	9	Rim	B5DG55	Alpha-1,4 glucan phosphorylase	Salmo salar	4	9	Rim	173	Ammonia loss on	N	0.05	1	19
4.9R	4	9	Rim	B5DG55	Alpha-1,4 glucan phosphorylase	Salmo salar	4	9	Rim	173	Hydroxylation on	N	0.16	3	19
4.9R	4	9	Rim	B5DG55	Alpha-1,4 glucan phosphorylase	Salmo salar	4	9	Rim	176	Deamidation on	Q	0.21	4	19
4.9R	4	9	Rim	B5DG55	Alpha-1,4 glucan phosphorylase	Salmo salar	4	9	Rim	178	Sodium on	E	0.11	2	19
4.9R	4	9	Rim	B5DG55	Alpha-1,4 glucan phosphorylase	Salmo salar	4	9	Rim	215	Hydroxylation on	K	1	1	1
4.9R	4	9	Rim	B5DG55	Alpha-1,4 glucan phosphorylase	Salmo salar	4	9	Rim	218	Sodium on	D	0.17	1	6
4.9R	4	9	Rim	B5DG55	Alpha-1,4 glucan phosphorylase	Salmo salar	4	9	Rim	237	Deamidation on	N	0.67	2	3
4.9R	4	9	Rim	B5DG55	Alpha-1,4 glucan phosphorylase	Salmo salar	4	9	Rim	283	Deamidation on	N	0.14	1	7
4.9R	4	9	Rim	B5DG55	Alpha-1,4 glucan phosphorylase	Salmo salar	4	9	Rim	285	Deamidation on	N	0.29	2	7
4.9R	4	9	Rim	B5DG55	Alpha-1,4 glucan phosphorylase	Salmo salar	4	9	Rim	329	Deamidation on	Q	0.33	1	3
4.9R	4	9	Rim	B5DG55	Alpha-1,4 glucan phosphorylase	Salmo salar	4	9	Rim	339	Deamidation on	N	0.5	6	12
4.9R	4	9	Rim	B5DG55	Alpha-1,4 glucan phosphorylase	Salmo salar	4	9	Rim	413	Deamidation on	Q	0.5	1	2
4.9R	4	9	Rim	B5DG55	Alpha-1,4 glucan phosphorylase	Salmo salar	4	9	Rim	561	Deamidation on	Q	0.12	1	8
4.9R	4	9	Rim	B5DG55	Alpha-1,4 glucan phosphorylase	Salmo salar	4	9	Rim	567	Deamidation on	Q	0.12	1	8
4.9R	4	9	Rim	B5DG55	Alpha-1,4 glucan phosphorylase	Salmo salar	4	9	Rim	632	Deamidation on	N	0.5	2	4
4.9R	4	9	Rim	B5DG55	Alpha-1,4 glucan phosphorylase	Salmo salar	4	9	Rim	648	Deamidation on	N	0.33	1	3
4.9R	4	9	Rim	B5DG55	Alpha-1,4 glucan phosphorylase	Salmo salar	4	9	Rim	673	Sodium on	E	0.25	2	8
4.9R	4	9	Rim	B5DG55	Alpha-1,4 glucan phosphorylase	Salmo salar	4	9	Rim	673	Potassium on	E	0.12	1	8
4.9R	4	9	Rim	B5DG55	Alpha-1,4 glucan phosphorylase	Salmo salar	4	9	Rim	679	Deamidation on	N	0.12	1	8
4.9R	4	9	Rim	B5DG55	Alpha-1,4 glucan phosphorylase	Salmo salar	4	9	Rim	685	Deamidation on	N	0.75	3	4
4.9R	4	9	Rim	A0A1S3KNQ3	2-iminobutanoate/2-iminopropanoate deaminase	Salmo salar	4	9	Rim	61	Ammonia loss on	N	1	1	1
4.9R	4	9	Rim	Q6R758	Muscle fatty acid binding protein	Salmo salar	4	9	Rim	1	Acetylation on	N-term	1	4	4
4.9R	4	9	Rim	Q6R758	Muscle fatty acid binding protein	Salmo salar	4	9	Rim	3	Sodium on	E	0.25	1	4
5.1R	5	1	Rim	A0A1S3PV75	Glucose-6-phosphate isomerase	Salmo salar	5	1	Rim	1	Acetylation on	N-term	1	2	2
5.1R	5	1	Rim	A0A1S3PV75	Glucose-6-phosphate isomerase	Salmo salar	5	1	Rim	359	Deamidation on	N	0.75	3	4
5.1R	5	1	Rim	A0A1S3PV75	Glucose-6-phosphate isomerase	Salmo salar	5	1	Rim	385	Deamidation on	N	0.45	5	11
5.1R	5	1	Rim	A0A1S3PV75	Glucose-6-phosphate isomerase	Salmo salar	5	1	Rim	387	Deamidation on	Q	0.09	1	11
5.1R	5	1	Rim	B9EP57	Troponin C, skeletal muscle	Salmo salar	5	1	Rim	18	Deamidation on	N	0.5	3	6
5.1R	5	1	Rim	B9EP57	Troponin C, skeletal muscle	Salmo salar	5	1	Rim	28	Calcium on	D	0.09	1	11
5.1R	5	1	Rim	B9EP57	Troponin C, skeletal muscle	Salmo salar	5	1	Rim	142	Deamidation on	N	0.06	1	16
5.1R	5	1	Rim	A0A1S3PM55	collagen alpha-3(VI) chain-like	Salmo salar	5	1	Rim	1169	Deamidation on	N	0.75	3	4
5.1R	5	1	Rim	A0A1S3PM55	collagen alpha-3(VI) chain-like	Salmo salar	5	1	Rim	1772	Deamidation on	N	0.75	3	4
5.1R	5	1	Rim	A0A1S3PM55	collagen alpha-3(VI) chain-like	Salmo salar	5	1	Rim	2375	Deamidation on	N	0.75	3	4
5.1R	5	1	Rim	A0A1S2X522	phosphopyruvate hydratase	Salmo salar	5	1	Rim	21	Calcium on	E	0.02	1	58
5.1R	5	1	Rim	A0A1S2X522	phosphopyruvate hydratase	Salmo salar	5	1	Rim	87	Deamidation on	Q	0.29	2	7
5.1R	5	1	Rim	A0A1S2X522	phosphopyruvate hydratase	Salmo salar	5	1	Rim	154	Deamidation on	N	0.67	4	6
5.1R	5	1	Rim	A0A1S2X522	phosphopyruvate hydratase	Salmo salar	5	1	Rim	165	Carbamyl on	M	0.02	1	45
5.1R	5	1	Rim	A0A1S2X522	phosphopyruvate hydratase	Salmo salar	5	1	Rim	166	Deamidation on	Q	0.09	4	45
5.1R	5	1	Rim	A0A1S2X522	phosphopyruvate hydratase	Salmo salar	5	1	Rim	167	Sodium on	E	0.02	1	45
5.1R	5	1	Rim	A0A1S2X522	phosphopyruvate hydratase	Salmo salar	5	1	Rim	167	Calcium on	E	0.04	2	45
5.1R	5	1	Rim	A0A1S2X522	phosphopyruvate hydratase	Salmo salar	5	1	Rim	169	Carbamyl on	M	0.02	1	45
5.1R	5	1	Rim	A0A1S2X522	phosphopyruvate hydratase	Salmo salar	5	1	Rim	172	Hydroxylation on	P	0.02	1	45
5.1R	5	1	Rim	A0A1S2X522	phosphopyruvate hydratase	Salmo salar	5	1	Rim	177	Deamidation on	N	0.07	3	45
5.1R	5	1	Rim	A0A1S2X522	phosphopyruvate hydratase	Salmo salar	5	1	Rim	183	Dimethylation on	R	0.02	1	45
5.1R	5	1	Rim	A0A1S2X522	phosphopyruvate hydratase	Salmo salar	5	1	Rim	191	Deamidation on	N	0.14	1	7
5.1R	5	1	Rim	A0A1S2X522	phosphopyruvate hydratase	Salmo salar	5	1	Rim	202	Butyrylation on	K	0.14	1	7
5.1R	5	1	Rim	A0A1S2X522	phosphopyruvate hydratase	Salmo salar	5	1	Rim	215	Hydroxylation on	P	0.08	1	13
5.1R	5	1	Rim	A0A1S2X522	phosphopyruvate hydratase	Salmo salar	5	1	Rim	216	Ammonia loss on	N	0.08	1	13
5.1R	5	1	Rim	A0A1S2X522	phosphopyruvate hydratase	Salmo salar	5	1	Rim	220	Deamidation on	N	0.15	2	13
5.1R	5	1	Rim	A0A1S2X522	phosphopyruvate hydratase	Salmo salar	5	1	Rim	245	Calcium on	D	0.01	1	88
5.1R	5	1	Rim	A0A1S2X522	phosphopyruvate hydratase	Salmo salar	5	1	Rim	274	Calcium on	D	0.06	1	18
5.1R	5	1	Rim	A0A1S2X522	phosphopyruvate hydratase	Salmo salar	5	1	Rim	275	Deamidation on	Q	0.06	1	18
5.1R	5	1	Rim	A0A1S2X522	phosphopyruvate hydratase	Salmo salar	5	1	Rim	290	Deamidation on	Q	0.08	1	12
5.1R	5	1	Rim	A0A1S2X522	phosphopyruvate hydratase	Salmo salar	5	1	Rim	297	Sodium on	D	0.08	1	12
5.1R	5	1	Rim	A0A1S2X522	phosphopyruvate hydratase	Salmo salar	5	1	Rim	298	Deamidation on	Q	0.08	1	12
5.1R	5	1	Rim	A0A1S2X522	phosphopyruvate hydratase	Salmo salar	5	1	Rim	306	Hydroxylation on	K	0.33	4	12
5.1R	5	1	Rim	A0A1S2X522	phosphopyruvate hydratase	Salmo salar	5	1	Rim	318	Calcium on	D	0.02	1	64
5.1R	5	1	Rim	A0A1S2X522	phosphopyruvate hydratase	Salmo salar	5	1	Rim	318	Sodium on	D	0.08	5	64
5.1R	5	1	Rim	A0A1S2X522	phosphopyruvate hydratase	Salmo salar	5	1	Rim	318	Magnesium on	D	0.03	2	64
5.1R	5	1	Rim	A0A1S2X522	phosphopyruvate hydratase	Salmo salar	5	1	Rim	319	Sodium on	D	0.02	1	64
5.1R	5	1	Rim	A0A1S2X522	phosphopyruvate hydratase	Salmo salar	5	1	Rim	326	Acetylation on	K	0.02	1	64
5.1R	5	1	Rim	A0A1S2X522	phosphopyruvate hydratase	Salmo salar	5	1	Rim	345	Deamidation on	N	0.03	1	29
5.1R	5	1	Rim	A0A1S2X522	phosphopyruvate hydratase	Salmo salar	5	1	Rim	345	Ammonia loss on	N	0.03	1	29
5.1R	5	1	Rim	A0A1S2X522	phosphopyruvate hydratase	Salmo salar	5	1	Rim	361	Deamidation on	Q	0.04	2	53
5.1R	5	1	Rim	A0A1S2X522	phosphopyruvate hydratase	Salmo salar	5	1	Rim	363	Deamidation on	N	0.53	28	53
5.1R	5	1	Rim	A0A1S2X522	phosphopyruvate hydratase	Salmo salar	5	1	Rim	363	Ammonia loss on	N	0.06	3	53
5.1R	5	1	Rim	A0A1S3N9H0	alpha-actinin-3-like	Salmo salar	5	1	Rim	687	Ammonia loss on	N	1	1	1
5.1R	5	1	Rim	A0A1S3N9H0	alpha-actinin-3-like	Salmo salar	5	1	Rim	773	Deamidation on	N	1	1	1
5.1R	5	1	Rim	B5X142	Aspartate aminotransferase	Salmo salar	5	1	Rim	161	Deamidation on	N	0.33	1	3
5.1R	5	1	Rim	A0A1S3MVQ2	Hemopexin	Salmo salar	5	1	Rim	74	Deamidation on	N	0.5	1	2
5.1R	5	1	Rim	B5X3F7	Thymidine phosphorylase	Salmo salar	5	1	Rim	1	Acetylation on	N-term	1	1	1
5.1R	5	1	Rim	B5X3F7	Thymidine phosphorylase	Salmo salar	5	1	Rim	311	Deamidation on	N	1	1	1
5.1R	5	1	Rim	B5X5M2	Fatty acid-binding protein, heart	Salmo salar	5	1	Rim	1	Acetylation on	N-term	1	1	1
5.1R	5	1	Rim	B5X5M2	Fatty acid-binding protein, heart	Salmo salar	5	1	Rim	90	Deamidation on	N	0.67	2	3
5.1R	5	1	Rim	A0A1S3QV60	collagen alpha-1(VI) chain-like	Salmo salar	5	1	Rim	84	Deamidation on	N	0.5	1	2
5.1R	5	1	Rim	B5DG55	Alpha-1,4 glucan phosphorylase	Salmo salar	5	1	Rim	58	Deamidation on	N	0.12	1	8
5.1R	5	1	Rim	B5DG55	Alpha-1,4 glucan phosphorylase	Salmo salar	5	1	Rim	168	Deamidation on	N	0.33	1	3
5.1R	5	1	Rim	B5DG55	Alpha-1,4 glucan phosphorylase	Salmo salar	5	1	Rim	169	Deamidation on	Q	0.33	1	3
5.1R	5	1	Rim	B5DG55	Alpha-1,4 glucan phosphorylase	Salmo salar	5	1	Rim	173	Deamidation on	N	0.64	7	11
5.1R	5	1	Rim	B5DG55	Alpha-1,4 glucan phosphorylase	Salmo salar	5	1	Rim	173	Ammonia loss on	N	0.09	1	11
5.1R	5	1	Rim	B5DG55	Alpha-1,4 glucan phosphorylase	Salmo salar	5	1	Rim	176	Deamidation on	Q	0.18	2	11
5.1R	5	1	Rim	B5DG55	Alpha-1,4 glucan phosphorylase	Salmo salar	5	1	Rim	178	Sodium on	E	0.09	1	11
5.1R	5	1	Rim	B5DG55	Alpha-1,4 glucan phosphorylase	Salmo salar	5	1	Rim	178	Potassium on	E	0.09	1	11
5.1R	5	1	Rim	B5DG55	Alpha-1,4 glucan phosphorylase	Salmo salar	5	1	Rim	218	Sodium on	D	0.11	1	9
5.1R	5	1	Rim	B5DG55	Alpha-1,4 glucan phosphorylase	Salmo salar	5	1	Rim	220	Deamidation on	Q	0.11	1	9
5.1R	5	1	Rim	B5DG55	Alpha-1,4 glucan phosphorylase	Salmo salar	5	1	Rim	236	Deamidation on	N	0.33	1	3
5.1R	5	1	Rim	B5DG55	Alpha-1,4 glucan phosphorylase	Salmo salar	5	1	Rim	237	Deamidation on	N	0.33	1	3
5.1R	5	1	Rim	B5DG55	Alpha-1,4 glucan phosphorylase	Salmo salar	5	1	Rim	283	Deamidation on	N	0.25	1	4
5.1R	5	1	Rim	B5DG55	Alpha-1,4 glucan phosphorylase	Salmo salar	5	1	Rim	285	Deamidation on	N	0.25	1	4
5.1R	5	1	Rim	B5DG55	Alpha-1,4 glucan phosphorylase	Salmo salar	5	1	Rim	339	Deamidation on	N	0.22	2	9
5.1R	5	1	Rim	B5DG55	Alpha-1,4 glucan phosphorylase	Salmo salar	5	1	Rim	339	Ammonia loss on	N	0.11	1	9
5.1R	5	1	Rim	B5DG55	Alpha-1,4 glucan phosphorylase	Salmo salar	5	1	Rim	343	Hydroxylation on	P	0.11	1	9
5.1R	5	1	Rim	B5DG55	Alpha-1,4 glucan phosphorylase	Salmo salar	5	1	Rim	561	Deamidation on	Q	0.29	2	7
5.1R	5	1	Rim	B5DG55	Alpha-1,4 glucan phosphorylase	Salmo salar	5	1	Rim	580	Ammonia loss on	N	0.33	1	3
5.1R	5	1	Rim	B5DG55	Alpha-1,4 glucan phosphorylase	Salmo salar	5	1	Rim	632	Deamidation on	N	0.33	1	3
5.1R	5	1	Rim	B5DG55	Alpha-1,4 glucan phosphorylase	Salmo salar	5	1	Rim	648	Deamidation on	N	0.4	2	5
5.1R	5	1	Rim	B5DG55	Alpha-1,4 glucan phosphorylase	Salmo salar	5	1	Rim	665	Sodium on	E	0.25	1	4
5.1R	5	1	Rim	B5DG55	Alpha-1,4 glucan phosphorylase	Salmo salar	5	1	Rim	679	Deamidation on	N	0.25	1	4
5.1R	5	1	Rim	B5DG55	Alpha-1,4 glucan phosphorylase	Salmo salar	5	1	Rim	685	Deamidation on	N	0.62	8	13
5.1R	5	1	Rim	B5DG55	Alpha-1,4 glucan phosphorylase	Salmo salar	5	1	Rim	735	Deamidation on	N	0.33	1	3
5.1R	5	1	Rim	C0H9I1	Fructose-bisphosphate aldolase	Salmo salar	5	1	Rim	35	Sodium on	E	0.06	1	17
5.1R	5	1	Rim	C0H9I1	Fructose-bisphosphate aldolase	Salmo salar	5	1	Rim	35	Calcium on	E	0.06	1	17
5.1R	5	1	Rim	C0H9I1	Fructose-bisphosphate aldolase	Salmo salar	5	1	Rim	119	Deamidation on	N	0.54	25	46
5.1R	5	1	Rim	C0H9I1	Fructose-bisphosphate aldolase	Salmo salar	5	1	Rim	119	Ammonia loss on	N	0.13	6	46
5.1R	5	1	Rim	C0H9I1	Fructose-bisphosphate aldolase	Salmo salar	5	1	Rim	121	Sodium on	E	0.07	3	46
5.1R	5	1	Rim	C0H9I1	Fructose-bisphosphate aldolase	Salmo salar	5	1	Rim	121	Potassium on	E	0.11	5	46
5.1R	5	1	Rim	C0H9I1	Fructose-bisphosphate aldolase	Salmo salar	5	1	Rim	125	Deamidation on	Q	0.07	3	46
5.1R	5	1	Rim	C0H9I1	Fructose-bisphosphate aldolase	Salmo salar	5	1	Rim	184	Hydroxylation on	P	0.14	1	7
5.1R	5	1	Rim	A0A1S3SM10	collagen alpha-1(I) chain-like	Salmo salar	5	1	Rim	345	Acetylation on	K	1	1	1
5.1R	5	1	Rim	A0A1S3SM10	collagen alpha-1(I) chain-like	Salmo salar	5	1	Rim	347	Magnesium on	E	1	1	1
5.1R	5	1	Rim	A0A1S3SM10	collagen alpha-1(I) chain-like	Salmo salar	5	1	Rim	402	Hydroxylation on	P	1	2	2
5.1R	5	1	Rim	A0A1S3SM10	collagen alpha-1(I) chain-like	Salmo salar	5	1	Rim	405	Hydroxylation on	P	1	2	2
5.1R	5	1	Rim	A0A1S3SM10	collagen alpha-1(I) chain-like	Salmo salar	5	1	Rim	444	Hydroxylation on	P	1	1	1
5.1R	5	1	Rim	A0A1S3SM10	collagen alpha-1(I) chain-like	Salmo salar	5	1	Rim	453	Hydroxylation on	P	1	1	1
5.1R	5	1	Rim	A0A1S3SM10	collagen alpha-1(I) chain-like	Salmo salar	5	1	Rim	468	Hydroxylation on	P	1	1	1
5.1R	5	1	Rim	A0A1S3SM10	collagen alpha-1(I) chain-like	Salmo salar	5	1	Rim	477	Hydroxylation on	P	1	1	1
5.1R	5	1	Rim	A0A1S3SM10	collagen alpha-1(I) chain-like	Salmo salar	5	1	Rim	522	Hydroxylation on	P	1	1	1
5.1R	5	1	Rim	A0A1S3SM10	collagen alpha-1(I) chain-like	Salmo salar	5	1	Rim	528	Hydroxylation on	P	1	1	1
5.1R	5	1	Rim	A0A1S3SM10	collagen alpha-1(I) chain-like	Salmo salar	5	1	Rim	570	Hydroxylation on	P	1	4	4
5.1R	5	1	Rim	A0A1S3SM10	collagen alpha-1(I) chain-like	Salmo salar	5	1	Rim	576	Hydroxylation on	P	0.75	3	4
5.1R	5	1	Rim	A0A1S3SM10	collagen alpha-1(I) chain-like	Salmo salar	5	1	Rim	633	Deamidation on	N	1	1	1
5.1R	5	1	Rim	A0A1S3SM10	collagen alpha-1(I) chain-like	Salmo salar	5	1	Rim	639	Hydroxylation on	P	1	1	1
5.1R	5	1	Rim	A0A1S3SM10	collagen alpha-1(I) chain-like	Salmo salar	5	1	Rim	765	Hydroxylation on	P	0.67	2	3
5.1R	5	1	Rim	A0A1S3SM10	collagen alpha-1(I) chain-like	Salmo salar	5	1	Rim	783	Hydroxylation on	P	1	1	1
5.1R	5	1	Rim	A0A1S3SM10	collagen alpha-1(I) chain-like	Salmo salar	5	1	Rim	801	Hydroxylation on	P	1	1	1
5.1R	5	1	Rim	A0A1S3SM10	collagen alpha-1(I) chain-like	Salmo salar	5	1	Rim	864	Hydroxylation on	P	1	1	1
5.1R	5	1	Rim	A0A1S3SM10	collagen alpha-1(I) chain-like	Salmo salar	5	1	Rim	870	Hydroxylation on	P	1	1	1
5.1R	5	1	Rim	A0A1S3SM10	collagen alpha-1(I) chain-like	Salmo salar	5	1	Rim	912	Hydroxylation on	P	1	3	3
5.1R	5	1	Rim	A0A1S3SM10	collagen alpha-1(I) chain-like	Salmo salar	5	1	Rim	921	Hydroxylation on	P	1	3	3
5.1R	5	1	Rim	A0A1S3SM10	collagen alpha-1(I) chain-like	Salmo salar	5	1	Rim	939	Hydroxylation on	P	1	4	4
5.1R	5	1	Rim	A0A1S3SM10	collagen alpha-1(I) chain-like	Salmo salar	5	1	Rim	942	Hydroxylation on	P	0.75	3	4
5.1R	5	1	Rim	A0A1S3SM10	collagen alpha-1(I) chain-like	Salmo salar	5	1	Rim	966	Hydroxylation on	P	1	1	1
5.1R	5	1	Rim	A0A1S3SM10	collagen alpha-1(I) chain-like	Salmo salar	5	1	Rim	990	Hydroxylation on	P	1	2	2
5.1R	5	1	Rim	A0A1S3SM10	collagen alpha-1(I) chain-like	Salmo salar	5	1	Rim	996	Hydroxylation on	P	0.5	1	2
5.1R	5	1	Rim	A0A1S3SM10	collagen alpha-1(I) chain-like	Salmo salar	5	1	Rim	1071	Deamidation on	N	0.33	1	3
5.1R	5	1	Rim	A0A1S3SM10	collagen alpha-1(I) chain-like	Salmo salar	5	1	Rim	1110	Hydroxylation on	P	1	1	1
5.1R	5	1	Rim	A0A1S3SM10	collagen alpha-1(I) chain-like	Salmo salar	5	1	Rim	1113	Hydroxylation on	P	1	1	1
5.1R	5	1	Rim	A0A1S3KKP9	phosphoglucomutase (alpha-D-glucose-1,6-bisphosphate-dependent)	Salmo salar	5	1	Rim	442	Methylation on	K	1	1	1
5.1R	5	1	Rim	A0A1S3LCK1	ATP-dependent 6-phosphofructokinase	Salmo salar	5	1	Rim	29	Deamidation on	N	0.2	1	5
5.1R	5	1	Rim	B5DGL9	fructose-bisphosphatase	Salmo salar	5	1	Rim	1	Acetylation on	N-term	1	1	1
5.1R	5	1	Rim	B5DGL9	fructose-bisphosphatase	Salmo salar	5	1	Rim	81	Deamidation on	N	0.33	1	3
5.1R	5	1	Rim	Q7ZZN0	Myosin regulatory light chain 2	Salmo salar	5	1	Rim	25	Sodium on	E	0.14	1	7
5.1R	5	1	Rim	Q7ZZN0	Myosin regulatory light chain 2	Salmo salar	5	1	Rim	30	Deamidation on	Q	0.14	1	7
5.1R	5	1	Rim	Q7ZZN0	Myosin regulatory light chain 2	Salmo salar	5	1	Rim	41	Deamidation on	Q	0.08	1	12
5.1R	5	1	Rim	Q7ZZN0	Myosin regulatory light chain 2	Salmo salar	5	1	Rim	43	Citrullination on	R	0.08	1	12
5.1R	5	1	Rim	Q7ZZN0	Myosin regulatory light chain 2	Salmo salar	5	1	Rim	54	Sodium on	D	0.14	1	7
5.1R	5	1	Rim	Q7ZZN0	Myosin regulatory light chain 2	Salmo salar	5	1	Rim	66	Deamidation on	N	0.2	1	5
5.1R	5	1	Rim	Q7ZZN0	Myosin regulatory light chain 2	Salmo salar	5	1	Rim	81	Deamidation on	N	0.17	1	6
5.1R	5	1	Rim	B5DGZ1	ADP/ATP translocase	Salmo salar	5	1	Rim	1	Acetylation on	N-term	1	1	1
5.1R	5	1	Rim	A0A1S3Q7E3	collagen alpha-1(I) chain-like	Salmo salar	5	1	Rim	322	Deamidation on	N	0.43	3	7
5.1R	5	1	Rim	A0A1S3Q7E3	collagen alpha-1(I) chain-like	Salmo salar	5	1	Rim	331	Hydroxylation on	P	0.29	2	7
5.1R	5	1	Rim	A0A1S3Q7E3	collagen alpha-1(I) chain-like	Salmo salar	5	1	Rim	334	Hydroxylation on	P	0.57	4	7
5.1R	5	1	Rim	A0A1S3Q7E3	collagen alpha-1(I) chain-like	Salmo salar	5	1	Rim	340	Hydroxylation on	K	0.14	1	7
5.1R	5	1	Rim	A0A1S3Q7E3	collagen alpha-1(I) chain-like	Salmo salar	5	1	Rim	397	Hydroxylation on	P	0.75	3	4
5.1R	5	1	Rim	A0A1S3Q7E3	collagen alpha-1(I) chain-like	Salmo salar	5	1	Rim	400	Hydroxylation on	P	1	4	4
5.1R	5	1	Rim	A0A1S3Q7E3	collagen alpha-1(I) chain-like	Salmo salar	5	1	Rim	433	Hydroxylation on	P	1	1	1
5.1R	5	1	Rim	A0A1S3Q7E3	collagen alpha-1(I) chain-like	Salmo salar	5	1	Rim	439	Hydroxylation on	P	0.33	1	3
5.1R	5	1	Rim	A0A1S3Q7E3	collagen alpha-1(I) chain-like	Salmo salar	5	1	Rim	448	Hydroxylation on	P	1	3	3
5.1R	5	1	Rim	A0A1S3Q7E3	collagen alpha-1(I) chain-like	Salmo salar	5	1	Rim	463	Hydroxylation on	P	1	1	1
5.1R	5	1	Rim	A0A1S3Q7E3	collagen alpha-1(I) chain-like	Salmo salar	5	1	Rim	472	Hydroxylation on	P	1	1	1
5.1R	5	1	Rim	A0A1S3Q7E3	collagen alpha-1(I) chain-like	Salmo salar	5	1	Rim	517	Hydroxylation on	P	1	1	1
5.1R	5	1	Rim	A0A1S3Q7E3	collagen alpha-1(I) chain-like	Salmo salar	5	1	Rim	523	Hydroxylation on	P	1	1	1
5.1R	5	1	Rim	A0A1S3Q7E3	collagen alpha-1(I) chain-like	Salmo salar	5	1	Rim	549	Deamidation on	N	0.33	1	3
5.1R	5	1	Rim	A0A1S3Q7E3	collagen alpha-1(I) chain-like	Salmo salar	5	1	Rim	565	Hydroxylation on	P	1	4	4
5.1R	5	1	Rim	A0A1S3Q7E3	collagen alpha-1(I) chain-like	Salmo salar	5	1	Rim	571	Hydroxylation on	P	0.75	3	4
5.1R	5	1	Rim	A0A1S3Q7E3	collagen alpha-1(I) chain-like	Salmo salar	5	1	Rim	598	Hydroxylation on	P	1	1	1
5.1R	5	1	Rim	A0A1S3Q7E3	collagen alpha-1(I) chain-like	Salmo salar	5	1	Rim	607	Hydroxylation on	P	1	1	1
5.1R	5	1	Rim	A0A1S3Q7E3	collagen alpha-1(I) chain-like	Salmo salar	5	1	Rim	628	Deamidation on	N	0.5	1	2
5.1R	5	1	Rim	A0A1S3Q7E3	collagen alpha-1(I) chain-like	Salmo salar	5	1	Rim	634	Hydroxylation on	P	1	2	2
5.1R	5	1	Rim	A0A1S3Q7E3	collagen alpha-1(I) chain-like	Salmo salar	5	1	Rim	658	Hydroxylation on	P	1	1	1
5.1R	5	1	Rim	A0A1S3Q7E3	collagen alpha-1(I) chain-like	Salmo salar	5	1	Rim	712	Hydroxylation on	P	0.5	1	2
5.1R	5	1	Rim	A0A1S3Q7E3	collagen alpha-1(I) chain-like	Salmo salar	5	1	Rim	718	Hydroxylation on	P	1	2	2
5.1R	5	1	Rim	A0A1S3Q7E3	collagen alpha-1(I) chain-like	Salmo salar	5	1	Rim	760	Hydroxylation on	P	0.4	2	5
5.1R	5	1	Rim	A0A1S3Q7E3	collagen alpha-1(I) chain-like	Salmo salar	5	1	Rim	778	Hydroxylation on	P	0.75	3	4
5.1R	5	1	Rim	A0A1S3Q7E3	collagen alpha-1(I) chain-like	Salmo salar	5	1	Rim	796	Hydroxylation on	P	1	1	1
5.1R	5	1	Rim	A0A1S3Q7E3	collagen alpha-1(I) chain-like	Salmo salar	5	1	Rim	829	Hydroxylation on	P	1	1	1
5.1R	5	1	Rim	A0A1S3Q7E3	collagen alpha-1(I) chain-like	Salmo salar	5	1	Rim	838	Hydroxylation on	P	1	1	1
5.1R	5	1	Rim	A0A1S3Q7E3	collagen alpha-1(I) chain-like	Salmo salar	5	1	Rim	859	Hydroxylation on	P	1	1	1
5.1R	5	1	Rim	A0A1S3Q7E3	collagen alpha-1(I) chain-like	Salmo salar	5	1	Rim	865	Hydroxylation on	P	1	1	1
5.1R	5	1	Rim	A0A1S3Q7E3	collagen alpha-1(I) chain-like	Salmo salar	5	1	Rim	907	Hydroxylation on	P	1	1	1
5.1R	5	1	Rim	A0A1S3Q7E3	collagen alpha-1(I) chain-like	Salmo salar	5	1	Rim	916	Hydroxylation on	P	1	1	1
5.1R	5	1	Rim	A0A1S3Q7E3	collagen alpha-1(I) chain-like	Salmo salar	5	1	Rim	934	Hydroxylation on	P	1	4	4
5.1R	5	1	Rim	A0A1S3Q7E3	collagen alpha-1(I) chain-like	Salmo salar	5	1	Rim	937	Hydroxylation on	P	0.75	3	4
5.1R	5	1	Rim	A0A1S3Q7E3	collagen alpha-1(I) chain-like	Salmo salar	5	1	Rim	964	Hydroxylation on	P	1	1	1
5.1R	5	1	Rim	A0A1S3Q7E3	collagen alpha-1(I) chain-like	Salmo salar	5	1	Rim	985	Hydroxylation on	P	1	2	2
5.1R	5	1	Rim	A0A1S3Q7E3	collagen alpha-1(I) chain-like	Salmo salar	5	1	Rim	991	Hydroxylation on	P	0.5	1	2
5.1R	5	1	Rim	A0A1S3Q7E3	collagen alpha-1(I) chain-like	Salmo salar	5	1	Rim	1066	Deamidation on	N	0.33	1	3
5.1R	5	1	Rim	A0A1S3Q7E3	collagen alpha-1(I) chain-like	Salmo salar	5	1	Rim	1105	Hydroxylation on	P	0.67	2	3
5.1R	5	1	Rim	A0A1S3Q7E3	collagen alpha-1(I) chain-like	Salmo salar	5	1	Rim	1108	Hydroxylation on	P	0.67	2	3
5.1R	5	1	Rim	A0A1S3Q7E3	collagen alpha-1(I) chain-like	Salmo salar	5	1	Rim	1116	Sodium on	E	0.33	1	3
5.1R	5	1	Rim	A0A1S3Q7E3	collagen alpha-1(I) chain-like	Salmo salar	5	1	Rim	1123	Ammonia loss on	N	0.33	1	3
5.1R	5	1	Rim	A0A1S3T2Z1	LOW QUALITY PROTEIN: ryanodine receptor 1-like	Salmo salar	5	1	Rim	2937	Deamidation on	N	1	1	1
5.1R	5	1	Rim	B5X3Z1	Aspartate aminotransferase	Salmo salar	5	1	Rim	162	Deamidation on	N	0.33	1	3
5.1R	5	1	Rim	A0A1S3QRR9	M-protein, striated muscle-like	Salmo salar	5	1	Rim	313	Deamidation on	N	1	1	1
5.1R	5	1	Rim	Q6R758	Muscle fatty acid binding protein	Salmo salar	5	1	Rim	1	Acetylation on	N-term	1	2	2
5.1R	5	1	Rim	B5X623	Fatty acid-binding protein, heart	Salmo salar	5	1	Rim	1	Acetylation on	N-term	1	1	1
5.1R	5	1	Rim	O93376	fast myotomal muscle troponin-T	Salmo salar	5	1	Rim	1	Acetylation on	N-term	1	1	1
5.1R	5	1	Rim	O93376	fast myotomal muscle troponin-T	Salmo salar	5	1	Rim	36	Ammonia loss on	N	0.5	1	2
5.1R	5	1	Rim	O93376	fast myotomal muscle troponin-T	Salmo salar	5	1	Rim	124	Deamidation on	N	0.67	2	3
5.5R	5	5	Rim	A0A1S3Q7E3	collagen alpha-1(I) chain-like	Salmo salar	5	5	Rim	397	Hydroxylation on	P	1	1	1
5.5R	5	5	Rim	A0A1S3Q7E3	collagen alpha-1(I) chain-like	Salmo salar	5	5	Rim	400	Hydroxylation on	P	1	1	1
5.5R	5	5	Rim	A0A1S3Q7E3	collagen alpha-1(I) chain-like	Salmo salar	5	5	Rim	463	Hydroxylation on	P	1	1	1
5.5R	5	5	Rim	A0A1S3Q7E3	collagen alpha-1(I) chain-like	Salmo salar	5	5	Rim	472	Hydroxylation on	P	1	1	1
5.5R	5	5	Rim	A0A1S3Q7E3	collagen alpha-1(I) chain-like	Salmo salar	5	5	Rim	549	Deamidation on	N	0.5	1	2
5.5R	5	5	Rim	A0A1S3Q7E3	collagen alpha-1(I) chain-like	Salmo salar	5	5	Rim	565	Hydroxylation on	P	1	2	2
5.5R	5	5	Rim	A0A1S3Q7E3	collagen alpha-1(I) chain-like	Salmo salar	5	5	Rim	571	Hydroxylation on	P	1	2	2
5.5R	5	5	Rim	A0A1S3Q7E3	collagen alpha-1(I) chain-like	Salmo salar	5	5	Rim	658	Hydroxylation on	P	1	1	1
5.5R	5	5	Rim	A0A1S3Q7E3	collagen alpha-1(I) chain-like	Salmo salar	5	5	Rim	670	Hydroxylation on	P	1	1	1
5.5R	5	5	Rim	A0A1S3Q7E3	collagen alpha-1(I) chain-like	Salmo salar	5	5	Rim	778	Hydroxylation on	P	1	1	1
5.5R	5	5	Rim	A0A1S3Q7E3	collagen alpha-1(I) chain-like	Salmo salar	5	5	Rim	796	Hydroxylation on	P	1	1	1
5.5R	5	5	Rim	A0A1S3Q7E3	collagen alpha-1(I) chain-like	Salmo salar	5	5	Rim	907	Hydroxylation on	P	1	1	1
5.5R	5	5	Rim	A0A1S3Q7E3	collagen alpha-1(I) chain-like	Salmo salar	5	5	Rim	916	Hydroxylation on	P	1	1	1
5.5R	5	5	Rim	A0A1S3Q7E3	collagen alpha-1(I) chain-like	Salmo salar	5	5	Rim	985	Hydroxylation on	P	1	1	1
5.5R	5	5	Rim	A0A1S3Q7E3	collagen alpha-1(I) chain-like	Salmo salar	5	5	Rim	991	Hydroxylation on	P	1	1	1
5.5R	5	5	Rim	A0A1S3Q7E3	collagen alpha-1(I) chain-like	Salmo salar	5	5	Rim	1066	Deamidation on	N	0.67	2	3
5.PER	5	PE	Rim	B5DG55	Alpha-1,4 glucan phosphorylase	Salmo salar	5	PE	Rim	58	Deamidation on	N	0.33	2	6
5.PER	5	PE	Rim	B5DG55	Alpha-1,4 glucan phosphorylase	Salmo salar	5	PE	Rim	173	Deamidation on	N	1	2	2
5.PER	5	PE	Rim	B5DG55	Alpha-1,4 glucan phosphorylase	Salmo salar	5	PE	Rim	283	Deamidation on	N	0.5	2	4
5.PER	5	PE	Rim	B5DG55	Alpha-1,4 glucan phosphorylase	Salmo salar	5	PE	Rim	632	Deamidation on	N	0.5	1	2
6.1R	6	1	Rim	B5X5M2	Fatty acid-binding protein, heart	Salmo salar	6	1	Rim	1	Acetylation on	N-term	1	2	2
6.1R	6	1	Rim	B5X5M2	Fatty acid-binding protein, heart	Salmo salar	6	1	Rim	90	Deamidation on	N	0.5	1	2
6.1R	6	1	Rim	A0A1S3MVJ3	ATP synthase subunit beta	Salmo salar	6	1	Rim	260	Deamidation on	Q	1	1	1
6.1R	6	1	Rim	B5DGL9	fructose-bisphosphatase	Salmo salar	6	1	Rim	1	Acetylation on	N-term	0.67	2	3
6.1R	6	1	Rim	B5DGL9	fructose-bisphosphatase	Salmo salar	6	1	Rim	2	Phosphorylation on	S	0.67	2	3
6.1R	6	1	Rim	B5DGL9	fructose-bisphosphatase	Salmo salar	6	1	Rim	67	Deamidation on	N	0.29	2	7
6.1R	6	1	Rim	B5DGL9	fructose-bisphosphatase	Salmo salar	6	1	Rim	73	Deamidation on	Q	0.14	1	7
6.1R	6	1	Rim	B5DGL9	fructose-bisphosphatase	Salmo salar	6	1	Rim	81	Deamidation on	N	0.29	2	7
6.1R	6	1	Rim	B5DGL9	fructose-bisphosphatase	Salmo salar	6	1	Rim	273	Deamidation on	N	0.25	1	4
6.1R	6	1	Rim	B5DGL9	fructose-bisphosphatase	Salmo salar	6	1	Rim	331	Deamidation on	N	0.33	2	6
6.1R	6	1	Rim	B5X2F0	Aspartate aminotransferase	Salmo salar	6	1	Rim	319	Deamidation on	N	0.5	1	2
6.1R	6	1	Rim	A0A1S3KKP9	phosphoglucomutase (alpha-D-glucose-1,6-bisphosphate-dependent)	Salmo salar	6	1	Rim	117	Phosphorylation on	S	0.5	1	2
6.1R	6	1	Rim	A0A1S3KKP9	phosphoglucomutase (alpha-D-glucose-1,6-bisphosphate-dependent)	Salmo salar	6	1	Rim	215	Ammonia loss on	N	1	1	1
6.1R	6	1	Rim	A0A1S3KKP9	phosphoglucomutase (alpha-D-glucose-1,6-bisphosphate-dependent)	Salmo salar	6	1	Rim	442	Methylation on	K	1	1	1
6.1R	6	1	Rim	B5DG30	Heat shock protein 70 isoform 3	Salmo salar	6	1	Rim	355	Deamidation on	N	0.67	2	3
6.1R	6	1	Rim	C0H9I1	Fructose-bisphosphate aldolase	Salmo salar	6	1	Rim	34	Calcium on	D	0.04	1	23
6.1R	6	1	Rim	C0H9I1	Fructose-bisphosphate aldolase	Salmo salar	6	1	Rim	35	Sodium on	E	0.04	1	23
6.1R	6	1	Rim	C0H9I1	Fructose-bisphosphate aldolase	Salmo salar	6	1	Rim	119	Deamidation on	N	0.51	27	53
6.1R	6	1	Rim	C0H9I1	Fructose-bisphosphate aldolase	Salmo salar	6	1	Rim	119	Ammonia loss on	N	0.09	5	53
6.1R	6	1	Rim	C0H9I1	Fructose-bisphosphate aldolase	Salmo salar	6	1	Rim	121	Sodium on	E	0.06	3	53
6.1R	6	1	Rim	C0H9I1	Fructose-bisphosphate aldolase	Salmo salar	6	1	Rim	121	Calcium on	E	0.02	1	53
6.1R	6	1	Rim	C0H9I1	Fructose-bisphosphate aldolase	Salmo salar	6	1	Rim	121	Potassium on	E	0.04	2	53
6.1R	6	1	Rim	C0H9I1	Fructose-bisphosphate aldolase	Salmo salar	6	1	Rim	125	Deamidation on	Q	0.06	3	53
6.1R	6	1	Rim	C0H9I1	Fructose-bisphosphate aldolase	Salmo salar	6	1	Rim	178	Deamidation on	Q	0.22	2	9
6.1R	6	1	Rim	C0H9I1	Fructose-bisphosphate aldolase	Salmo salar	6	1	Rim	187	Magnesium on	E	0.22	2	9
6.1R	6	1	Rim	O93376	fast myotomal muscle troponin-T	Salmo salar	6	1	Rim	1	Acetylation on	N-term	1	1	1
6.1R	6	1	Rim	O93376	fast myotomal muscle troponin-T	Salmo salar	6	1	Rim	36	Ammonia loss on	N	0.5	1	2
6.1R	6	1	Rim	O93376	fast myotomal muscle troponin-T	Salmo salar	6	1	Rim	124	Deamidation on	N	0.5	1	2
6.1R	6	1	Rim	O93376	fast myotomal muscle troponin-T	Salmo salar	6	1	Rim	196	Deamidation on	Q	0.5	1	2
6.1R	6	1	Rim	B5DGZ1	ADP/ATP translocase	Salmo salar	6	1	Rim	1	Acetylation on	N-term	1	1	1
6.1R	6	1	Rim	B5DG55	Alpha-1,4 glucan phosphorylase	Salmo salar	6	1	Rim	58	Deamidation on	N	0.12	1	8
6.1R	6	1	Rim	B5DG55	Alpha-1,4 glucan phosphorylase	Salmo salar	6	1	Rim	168	Deamidation on	N	0.5	1	2
6.1R	6	1	Rim	B5DG55	Alpha-1,4 glucan phosphorylase	Salmo salar	6	1	Rim	173	Deamidation on	N	0.38	3	8
6.1R	6	1	Rim	B5DG55	Alpha-1,4 glucan phosphorylase	Salmo salar	6	1	Rim	173	Ammonia loss on	N	0.12	1	8
6.1R	6	1	Rim	B5DG55	Alpha-1,4 glucan phosphorylase	Salmo salar	6	1	Rim	178	Sodium on	E	0.12	1	8
6.1R	6	1	Rim	B5DG55	Alpha-1,4 glucan phosphorylase	Salmo salar	6	1	Rim	220	Deamidation on	Q	0.2	1	5
6.1R	6	1	Rim	B5DG55	Alpha-1,4 glucan phosphorylase	Salmo salar	6	1	Rim	236	Deamidation on	N	0.33	1	3
6.1R	6	1	Rim	B5DG55	Alpha-1,4 glucan phosphorylase	Salmo salar	6	1	Rim	237	Deamidation on	N	0.33	1	3
6.1R	6	1	Rim	B5DG55	Alpha-1,4 glucan phosphorylase	Salmo salar	6	1	Rim	283	Deamidation on	N	0.17	1	6
6.1R	6	1	Rim	B5DG55	Alpha-1,4 glucan phosphorylase	Salmo salar	6	1	Rim	285	Deamidation on	N	0.17	1	6
6.1R	6	1	Rim	B5DG55	Alpha-1,4 glucan phosphorylase	Salmo salar	6	1	Rim	337	Deamidation on	Q	0.11	1	9
6.1R	6	1	Rim	B5DG55	Alpha-1,4 glucan phosphorylase	Salmo salar	6	1	Rim	339	Deamidation on	N	0.44	4	9
6.1R	6	1	Rim	B5DG55	Alpha-1,4 glucan phosphorylase	Salmo salar	6	1	Rim	567	Deamidation on	Q	0.12	1	8
6.1R	6	1	Rim	B5DG55	Alpha-1,4 glucan phosphorylase	Salmo salar	6	1	Rim	580	Ammonia loss on	N	0.5	1	2
6.1R	6	1	Rim	B5DG55	Alpha-1,4 glucan phosphorylase	Salmo salar	6	1	Rim	629	Calcium on	E	0.2	1	5
6.1R	6	1	Rim	B5DG55	Alpha-1,4 glucan phosphorylase	Salmo salar	6	1	Rim	648	Deamidation on	N	0.25	1	4
6.1R	6	1	Rim	B5DG55	Alpha-1,4 glucan phosphorylase	Salmo salar	6	1	Rim	665	Magnesium on	E	0.1	1	10
6.1R	6	1	Rim	B5DG55	Alpha-1,4 glucan phosphorylase	Salmo salar	6	1	Rim	679	Deamidation on	N	0.1	1	10
6.1R	6	1	Rim	B5DG55	Alpha-1,4 glucan phosphorylase	Salmo salar	6	1	Rim	685	Deamidation on	N	0.29	6	21
6.1R	6	1	Rim	B5DG55	Alpha-1,4 glucan phosphorylase	Salmo salar	6	1	Rim	697	Deamidation on	N	0.05	1	21
6.1R	6	1	Rim	B5X633	Fatty acid-binding protein, heart	Salmo salar	6	1	Rim	1	Acetylation on	N-term	1	3	3
6.1R	6	1	Rim	A0A1S3MVQ2	Hemopexin	Salmo salar	6	1	Rim	226	Deamidation on	N	1	1	1
6.1R	6	1	Rim	B9EP57	Troponin C, skeletal muscle	Salmo salar	6	1	Rim	18	Deamidation on	N	0.4	2	5
6.1R	6	1	Rim	B9EP57	Troponin C, skeletal muscle	Salmo salar	6	1	Rim	39	Fe[III] on	E	1	1	1
6.1R	6	1	Rim	B5DGT9	Phosphoglycerate mutase	Salmo salar	6	1	Rim	77	Deamidation on	Q	0.08	1	12
6.1R	6	1	Rim	B5DGT9	Phosphoglycerate mutase	Salmo salar	6	1	Rim	169	Deamidation on	N	0.25	2	8
6.1R	6	1	Rim	B5DGT9	Phosphoglycerate mutase	Salmo salar	6	1	Rim	169	Hydroxylation on	N	0.12	1	8
6.1R	6	1	Rim	B5DGT9	Phosphoglycerate mutase	Salmo salar	6	1	Rim	170	Sodium on	D	0.12	1	8
6.1R	6	1	Rim	B5DGT9	Phosphoglycerate mutase	Salmo salar	6	1	Rim	189	Deamidation on	N	0.75	3	4
6.1R	6	1	Rim	B5DGT9	Phosphoglycerate mutase	Salmo salar	6	1	Rim	224	Deamidation on	N	0.33	1	3
6.1R	6	1	Rim	A0A1S3SM10	collagen alpha-1(I) chain-like	Salmo salar	6	1	Rim	402	Hydroxylation on	P	1	1	1
6.1R	6	1	Rim	A0A1S3SM10	collagen alpha-1(I) chain-like	Salmo salar	6	1	Rim	405	Hydroxylation on	P	1	1	1
6.1R	6	1	Rim	A0A1S3SM10	collagen alpha-1(I) chain-like	Salmo salar	6	1	Rim	468	Hydroxylation on	P	1	1	1
6.1R	6	1	Rim	A0A1S3SM10	collagen alpha-1(I) chain-like	Salmo salar	6	1	Rim	477	Hydroxylation on	P	1	1	1
6.1R	6	1	Rim	A0A1S3SM10	collagen alpha-1(I) chain-like	Salmo salar	6	1	Rim	522	Hydroxylation on	P	1	1	1
6.1R	6	1	Rim	A0A1S3SM10	collagen alpha-1(I) chain-like	Salmo salar	6	1	Rim	528	Hydroxylation on	P	1	1	1
6.1R	6	1	Rim	A0A1S3SM10	collagen alpha-1(I) chain-like	Salmo salar	6	1	Rim	570	Hydroxylation on	P	1	3	3
6.1R	6	1	Rim	A0A1S3SM10	collagen alpha-1(I) chain-like	Salmo salar	6	1	Rim	576	Hydroxylation on	P	0.67	2	3
6.1R	6	1	Rim	A0A1S3SM10	collagen alpha-1(I) chain-like	Salmo salar	6	1	Rim	765	Hydroxylation on	P	0.5	1	2
6.1R	6	1	Rim	A0A1S3SM10	collagen alpha-1(I) chain-like	Salmo salar	6	1	Rim	783	Hydroxylation on	P	1	1	1
6.1R	6	1	Rim	A0A1S3SM10	collagen alpha-1(I) chain-like	Salmo salar	6	1	Rim	864	Hydroxylation on	P	1	1	1
6.1R	6	1	Rim	A0A1S3SM10	collagen alpha-1(I) chain-like	Salmo salar	6	1	Rim	870	Hydroxylation on	P	1	1	1
6.1R	6	1	Rim	A0A1S3SM10	collagen alpha-1(I) chain-like	Salmo salar	6	1	Rim	912	Hydroxylation on	P	1	1	1
6.1R	6	1	Rim	A0A1S3SM10	collagen alpha-1(I) chain-like	Salmo salar	6	1	Rim	921	Hydroxylation on	P	1	1	1
6.1R	6	1	Rim	A0A1S3SM10	collagen alpha-1(I) chain-like	Salmo salar	6	1	Rim	939	Hydroxylation on	P	1	1	1
6.1R	6	1	Rim	A0A1S3SM10	collagen alpha-1(I) chain-like	Salmo salar	6	1	Rim	990	Hydroxylation on	P	1	1	1
6.1R	6	1	Rim	A0A1S3SM10	collagen alpha-1(I) chain-like	Salmo salar	6	1	Rim	996	Hydroxylation on	P	1	1	1
6.1R	6	1	Rim	A0A1S3SM10	collagen alpha-1(I) chain-like	Salmo salar	6	1	Rim	1059	Citrullination on	R	0.5	1	2
6.1R	6	1	Rim	A0A1S3SM10	collagen alpha-1(I) chain-like	Salmo salar	6	1	Rim	1071	Deamidation on	N	0.5	2	4
6.1R	6	1	Rim	A0A1S3SM10	collagen alpha-1(I) chain-like	Salmo salar	6	1	Rim	1110	Hydroxylation on	P	1	4	4
6.1R	6	1	Rim	A0A1S3SM10	collagen alpha-1(I) chain-like	Salmo salar	6	1	Rim	1113	Hydroxylation on	P	1	4	4
6.1R	6	1	Rim	A0A1S3LCK1	ATP-dependent 6-phosphofructokinase	Salmo salar	6	1	Rim	446	Deamidation on	Q	0.5	1	2
6.1R	6	1	Rim	Q7ZZN0	Myosin regulatory light chain 2	Salmo salar	6	1	Rim	30	Deamidation on	Q	0.17	1	6
6.1R	6	1	Rim	Q7ZZN0	Myosin regulatory light chain 2	Salmo salar	6	1	Rim	140	Ammonia loss on	N	0.11	1	9
6.1R	6	1	Rim	Q7ZZN0	Myosin regulatory light chain 2	Salmo salar	6	1	Rim	146	Hydroxylation on	P	0.11	1	9
6.1R	6	1	Rim	A0A1S3MJX7	L-lactate dehydrogenase	Salmo salar	6	1	Rim	15	Sodium on	E	0.17	1	6
6.1R	6	1	Rim	A0A1S3MJX7	L-lactate dehydrogenase	Salmo salar	6	1	Rim	15	Calcium on	E	0.17	1	6
6.1R	6	1	Rim	A0A1S3MJX7	L-lactate dehydrogenase	Salmo salar	6	1	Rim	164	Deamidation on	N	0.4	2	5
6.1R	6	1	Rim	A0A1S3MJX7	L-lactate dehydrogenase	Salmo salar	6	1	Rim	199	Hydroxylation on	P	0.17	1	6
6.1R	6	1	Rim	A0A1S3MJX7	L-lactate dehydrogenase	Salmo salar	6	1	Rim	205	Ammonia loss on	N	0.17	1	6
6.1R	6	1	Rim	A0A1S3MJX7	L-lactate dehydrogenase	Salmo salar	6	1	Rim	293	Nitrosylation on	C	0.14	1	7
6.1R	6	1	Rim	A0A1S3MJX7	L-lactate dehydrogenase	Salmo salar	6	1	Rim	297	Deamidation on	N	0.29	2	7
6.1R	6	1	Rim	A0A1S3MJX7	L-lactate dehydrogenase	Salmo salar	6	1	Rim	297	Ammonia loss on	N	0.14	1	7
6.1R	6	1	Rim	A0A1S3MJX7	L-lactate dehydrogenase	Salmo salar	6	1	Rim	315	Deamidation on	Q	0.23	3	13
6.1R	6	1	Rim	A0A1S3MJX7	L-lactate dehydrogenase	Salmo salar	6	1	Rim	318	Ammonia loss on	N	0.38	5	13
6.1R	6	1	Rim	A0A1S3MJX7	L-lactate dehydrogenase	Salmo salar	6	1	Rim	318	Deamidation on	N	0.08	1	13
6.1R	6	1	Rim	A0A1S3MJX7	L-lactate dehydrogenase	Salmo salar	6	1	Rim	327	Deamidation on	Q	0.08	1	13
6.1R	6	1	Rim	A0A1S3MJX7	L-lactate dehydrogenase	Salmo salar	6	1	Rim	328	Hydroxylation on	K	0.23	3	13
6.1R	6	1	Rim	Q6R758	Muscle fatty acid binding protein	Salmo salar	6	1	Rim	1	Acetylation on	N-term	1	3	3
6.1R	6	1	Rim	A0A1S3PV75	Glucose-6-phosphate isomerase	Salmo salar	6	1	Rim	1	Acetylation on	N-term	1	2	2
6.1R	6	1	Rim	A0A1S3PV75	Glucose-6-phosphate isomerase	Salmo salar	6	1	Rim	359	Deamidation on	N	0.5	1	2
6.1R	6	1	Rim	A0A1S3QRR9	M-protein, striated muscle-like	Salmo salar	6	1	Rim	313	Deamidation on	N	0.5	1	2
6.1R	6	1	Rim	A0A1S2X522	phosphopyruvate hydratase	Salmo salar	6	1	Rim	17	Ammonia loss on	N	0.03	2	76
6.1R	6	1	Rim	A0A1S2X522	phosphopyruvate hydratase	Salmo salar	6	1	Rim	18	Hydroxylation on	P	0.03	2	76
6.1R	6	1	Rim	A0A1S2X522	phosphopyruvate hydratase	Salmo salar	6	1	Rim	21	Sodium on	E	0.01	1	76
6.1R	6	1	Rim	A0A1S2X522	phosphopyruvate hydratase	Salmo salar	6	1	Rim	21	Calcium on	E	0.04	3	76
6.1R	6	1	Rim	A0A1S2X522	phosphopyruvate hydratase	Salmo salar	6	1	Rim	21	Potassium on	E	0.01	1	76
6.1R	6	1	Rim	A0A1S2X522	phosphopyruvate hydratase	Salmo salar	6	1	Rim	50	Carbamyl on	R	0.01	1	74
6.1R	6	1	Rim	A0A1S2X522	phosphopyruvate hydratase	Salmo salar	6	1	Rim	87	Deamidation on	Q	0.09	1	11
6.1R	6	1	Rim	A0A1S2X522	phosphopyruvate hydratase	Salmo salar	6	1	Rim	151	Ammonia loss on	N	0.07	1	14
6.1R	6	1	Rim	A0A1S2X522	phosphopyruvate hydratase	Salmo salar	6	1	Rim	154	Deamidation on	N	0.5	7	14
6.1R	6	1	Rim	A0A1S2X522	phosphopyruvate hydratase	Salmo salar	6	1	Rim	165	Carbamyl on	M	0.02	1	64
6.1R	6	1	Rim	A0A1S2X522	phosphopyruvate hydratase	Salmo salar	6	1	Rim	166	Deamidation on	Q	0.03	2	64
6.1R	6	1	Rim	A0A1S2X522	phosphopyruvate hydratase	Salmo salar	6	1	Rim	167	Calcium on	E	0.03	2	64
6.1R	6	1	Rim	A0A1S2X522	phosphopyruvate hydratase	Salmo salar	6	1	Rim	169	Carbamyl on	M	0.03	2	64
6.1R	6	1	Rim	A0A1S2X522	phosphopyruvate hydratase	Salmo salar	6	1	Rim	172	Hydroxylation on	P	0.03	2	64
6.1R	6	1	Rim	A0A1S2X522	phosphopyruvate hydratase	Salmo salar	6	1	Rim	177	Deamidation on	N	0.05	3	64
6.1R	6	1	Rim	A0A1S2X522	phosphopyruvate hydratase	Salmo salar	6	1	Rim	182	Carbamyl on	M	0.05	3	64
6.1R	6	1	Rim	A0A1S2X522	phosphopyruvate hydratase	Salmo salar	6	1	Rim	183	Dimethylation on	R	0.05	3	64
6.1R	6	1	Rim	A0A1S2X522	phosphopyruvate hydratase	Salmo salar	6	1	Rim	183	Methylation on	R	0.03	2	64
6.1R	6	1	Rim	A0A1S2X522	phosphopyruvate hydratase	Salmo salar	6	1	Rim	191	Deamidation on	N	0.43	3	7
6.1R	6	1	Rim	A0A1S2X522	phosphopyruvate hydratase	Salmo salar	6	1	Rim	194	Deamidation on	N	0.33	1	3
6.1R	6	1	Rim	A0A1S2X522	phosphopyruvate hydratase	Salmo salar	6	1	Rim	202	Butyrylation on	K	0.08	1	12
6.1R	6	1	Rim	A0A1S2X522	phosphopyruvate hydratase	Salmo salar	6	1	Rim	206	Ammonia loss on	N	0.05	1	21
6.1R	6	1	Rim	A0A1S2X522	phosphopyruvate hydratase	Salmo salar	6	1	Rim	216	Deamidation on	N	0.05	1	21
6.1R	6	1	Rim	A0A1S2X522	phosphopyruvate hydratase	Salmo salar	6	1	Rim	220	Deamidation on	N	0.05	1	21
6.1R	6	1	Rim	A0A1S2X522	phosphopyruvate hydratase	Salmo salar	6	1	Rim	228	Dimethylation on	K	0.05	1	21
6.1R	6	1	Rim	A0A1S2X522	phosphopyruvate hydratase	Salmo salar	6	1	Rim	238	Sodium on	D	0.02	1	46
6.1R	6	1	Rim	A0A1S2X522	phosphopyruvate hydratase	Salmo salar	6	1	Rim	239	Methylation on	K	0.04	2	46
6.1R	6	1	Rim	A0A1S2X522	phosphopyruvate hydratase	Salmo salar	6	1	Rim	244	Carbamyl on	M	0.02	2	102
6.1R	6	1	Rim	A0A1S2X522	phosphopyruvate hydratase	Salmo salar	6	1	Rim	245	Sodium on	D	0.02	2	102
6.1R	6	1	Rim	A0A1S2X522	phosphopyruvate hydratase	Salmo salar	6	1	Rim	245	Calcium on	D	0.03	3	102
6.1R	6	1	Rim	A0A1S2X522	phosphopyruvate hydratase	Salmo salar	6	1	Rim	265	Calcium on	D	0.33	1	3
6.1R	6	1	Rim	A0A1S2X522	phosphopyruvate hydratase	Salmo salar	6	1	Rim	275	Deamidation on	Q	0.06	1	17
6.1R	6	1	Rim	A0A1S2X522	phosphopyruvate hydratase	Salmo salar	6	1	Rim	290	Deamidation on	Q	0.06	1	18
6.1R	6	1	Rim	A0A1S2X522	phosphopyruvate hydratase	Salmo salar	6	1	Rim	293	Sodium on	E	0.06	1	18
6.1R	6	1	Rim	A0A1S2X522	phosphopyruvate hydratase	Salmo salar	6	1	Rim	293	Calcium on	E	0.11	2	18
6.1R	6	1	Rim	A0A1S2X522	phosphopyruvate hydratase	Salmo salar	6	1	Rim	297	Sodium on	D	0.06	1	18
6.1R	6	1	Rim	A0A1S2X522	phosphopyruvate hydratase	Salmo salar	6	1	Rim	298	Deamidation on	Q	0.11	2	18
6.1R	6	1	Rim	A0A1S2X522	phosphopyruvate hydratase	Salmo salar	6	1	Rim	306	Hydroxylation on	K	0.33	6	18
6.1R	6	1	Rim	A0A1S2X522	phosphopyruvate hydratase	Salmo salar	6	1	Rim	306	Methylation on	K	0.06	1	18
6.1R	6	1	Rim	A0A1S2X522	phosphopyruvate hydratase	Salmo salar	6	1	Rim	314	Deamidation on	Q	0.02	2	89
6.1R	6	1	Rim	A0A1S2X522	phosphopyruvate hydratase	Salmo salar	6	1	Rim	318	Calcium on	D	0.02	2	89
6.1R	6	1	Rim	A0A1S2X522	phosphopyruvate hydratase	Salmo salar	6	1	Rim	318	Sodium on	D	0.03	3	89
6.1R	6	1	Rim	A0A1S2X522	phosphopyruvate hydratase	Salmo salar	6	1	Rim	318	Magnesium on	D	0.01	1	89
6.1R	6	1	Rim	A0A1S2X522	phosphopyruvate hydratase	Salmo salar	6	1	Rim	319	Sodium on	D	0.03	3	89
6.1R	6	1	Rim	A0A1S2X522	phosphopyruvate hydratase	Salmo salar	6	1	Rim	345	Deamidation on	N	0.11	4	37
6.1R	6	1	Rim	A0A1S2X522	phosphopyruvate hydratase	Salmo salar	6	1	Rim	345	Ammonia loss on	N	0.03	1	37
6.1R	6	1	Rim	A0A1S2X522	phosphopyruvate hydratase	Salmo salar	6	1	Rim	361	Deamidation on	Q	0.04	2	57
6.1R	6	1	Rim	A0A1S2X522	phosphopyruvate hydratase	Salmo salar	6	1	Rim	363	Deamidation on	N	0.25	14	57
6.1R	6	1	Rim	A0A1S2X522	phosphopyruvate hydratase	Salmo salar	6	1	Rim	363	Hydroxylation on	N	0.02	1	57
6.1R	6	1	Rim	A0A1S2X522	phosphopyruvate hydratase	Salmo salar	6	1	Rim	363	Ammonia loss on	N	0.05	3	57
6.1R	6	1	Rim	A0A1S2X522	phosphopyruvate hydratase	Salmo salar	6	1	Rim	411	Carbamyl on	M	0.5	1	2
6.1R	6	1	Rim	A0A1S2X522	phosphopyruvate hydratase	Salmo salar	6	1	Rim	412	Methylation on	R	0.5	1	2
6.1R	6	1	Rim	A0A1S3Q7E3	collagen alpha-1(I) chain-like	Salmo salar	6	1	Rim	397	Hydroxylation on	P	1	1	1
6.1R	6	1	Rim	A0A1S3Q7E3	collagen alpha-1(I) chain-like	Salmo salar	6	1	Rim	400	Hydroxylation on	P	1	1	1
6.1R	6	1	Rim	A0A1S3Q7E3	collagen alpha-1(I) chain-like	Salmo salar	6	1	Rim	448	Hydroxylation on	P	1	1	1
6.1R	6	1	Rim	A0A1S3Q7E3	collagen alpha-1(I) chain-like	Salmo salar	6	1	Rim	463	Hydroxylation on	P	1	1	1
6.1R	6	1	Rim	A0A1S3Q7E3	collagen alpha-1(I) chain-like	Salmo salar	6	1	Rim	472	Hydroxylation on	P	1	1	1
6.1R	6	1	Rim	A0A1S3Q7E3	collagen alpha-1(I) chain-like	Salmo salar	6	1	Rim	517	Hydroxylation on	P	1	1	1
6.1R	6	1	Rim	A0A1S3Q7E3	collagen alpha-1(I) chain-like	Salmo salar	6	1	Rim	523	Hydroxylation on	P	1	1	1
6.1R	6	1	Rim	A0A1S3Q7E3	collagen alpha-1(I) chain-like	Salmo salar	6	1	Rim	565	Hydroxylation on	P	1	3	3
6.1R	6	1	Rim	A0A1S3Q7E3	collagen alpha-1(I) chain-like	Salmo salar	6	1	Rim	571	Hydroxylation on	P	0.67	2	3
6.1R	6	1	Rim	A0A1S3Q7E3	collagen alpha-1(I) chain-like	Salmo salar	6	1	Rim	598	Hydroxylation on	P	1	1	1
6.1R	6	1	Rim	A0A1S3Q7E3	collagen alpha-1(I) chain-like	Salmo salar	6	1	Rim	658	Hydroxylation on	P	1	1	1
6.1R	6	1	Rim	A0A1S3Q7E3	collagen alpha-1(I) chain-like	Salmo salar	6	1	Rim	712	Hydroxylation on	P	0.5	1	2
6.1R	6	1	Rim	A0A1S3Q7E3	collagen alpha-1(I) chain-like	Salmo salar	6	1	Rim	718	Hydroxylation on	P	1	2	2
6.1R	6	1	Rim	A0A1S3Q7E3	collagen alpha-1(I) chain-like	Salmo salar	6	1	Rim	760	Hydroxylation on	P	0.33	2	6
6.1R	6	1	Rim	A0A1S3Q7E3	collagen alpha-1(I) chain-like	Salmo salar	6	1	Rim	778	Hydroxylation on	P	0.67	4	6
6.1R	6	1	Rim	A0A1S3Q7E3	collagen alpha-1(I) chain-like	Salmo salar	6	1	Rim	859	Hydroxylation on	P	1	1	1
6.1R	6	1	Rim	A0A1S3Q7E3	collagen alpha-1(I) chain-like	Salmo salar	6	1	Rim	865	Hydroxylation on	P	1	1	1
6.1R	6	1	Rim	A0A1S3Q7E3	collagen alpha-1(I) chain-like	Salmo salar	6	1	Rim	907	Hydroxylation on	P	1	1	1
6.1R	6	1	Rim	A0A1S3Q7E3	collagen alpha-1(I) chain-like	Salmo salar	6	1	Rim	916	Hydroxylation on	P	1	1	1
6.1R	6	1	Rim	A0A1S3Q7E3	collagen alpha-1(I) chain-like	Salmo salar	6	1	Rim	934	Hydroxylation on	P	1	1	1
6.1R	6	1	Rim	A0A1S3Q7E3	collagen alpha-1(I) chain-like	Salmo salar	6	1	Rim	964	Hydroxylation on	P	1	1	1
6.1R	6	1	Rim	A0A1S3Q7E3	collagen alpha-1(I) chain-like	Salmo salar	6	1	Rim	985	Hydroxylation on	P	1	1	1
6.1R	6	1	Rim	A0A1S3Q7E3	collagen alpha-1(I) chain-like	Salmo salar	6	1	Rim	991	Hydroxylation on	P	1	1	1
6.1R	6	1	Rim	A0A1S3Q7E3	collagen alpha-1(I) chain-like	Salmo salar	6	1	Rim	1054	Citrullination on	R	0.5	1	2
6.1R	6	1	Rim	A0A1S3Q7E3	collagen alpha-1(I) chain-like	Salmo salar	6	1	Rim	1066	Deamidation on	N	0.5	2	4
6.1R	6	1	Rim	A0A1S3Q7E3	collagen alpha-1(I) chain-like	Salmo salar	6	1	Rim	1102	Ammonia loss on	N	0.5	1	2
6.1R	6	1	Rim	A0A1S3Q7E3	collagen alpha-1(I) chain-like	Salmo salar	6	1	Rim	1105	Hydroxylation on	P	0.5	1	2
6.1R	6	1	Rim	A0A1S3Q7E3	collagen alpha-1(I) chain-like	Salmo salar	6	1	Rim	1108	Hydroxylation on	P	0.5	1	2
6.1R	6	1	Rim	A0A1S3Q7E3	collagen alpha-1(I) chain-like	Salmo salar	6	1	Rim	1116	Sodium on	E	0.5	1	2
6.1R	6	1	Rim	A0A1S3Q7E3	collagen alpha-1(I) chain-like	Salmo salar	6	1	Rim	1147	Hydroxylation on	P	1	1	1
6.1R	6	1	Rim	A0A1S3Q7E3	collagen alpha-1(I) chain-like	Salmo salar	6	1	Rim	1153	Hydroxylation on	P	1	1	1
6.5R	6	5	Rim	B5DG55	Alpha-1,4 glucan phosphorylase	Salmo salar	6	5	Rim	173	Deamidation on	N	0.67	2	3
6.5R	6	5	Rim	B5DG55	Alpha-1,4 glucan phosphorylase	Salmo salar	6	5	Rim	408	Deamidation on	N	0.5	2	4
6.5R	6	5	Rim	A0A1S2X522	phosphopyruvate hydratase	Salmo salar	6	5	Rim	17	Ammonia loss on	N	0.14	1	7
6.5R	6	5	Rim	A0A1S2X522	phosphopyruvate hydratase	Salmo salar	6	5	Rim	18	Hydroxylation on	P	0.14	1	7
6.5R	6	5	Rim	A0A1S2X522	phosphopyruvate hydratase	Salmo salar	6	5	Rim	177	Deamidation on	N	0.46	12	26
6.5R	6	5	Rim	A0A1S2X522	phosphopyruvate hydratase	Salmo salar	6	5	Rim	191	Deamidation on	N	0.75	3	4
6.5R	6	5	Rim	A0A1S2X522	phosphopyruvate hydratase	Salmo salar	6	5	Rim	216	Deamidation on	N	0.12	2	17
6.5R	6	5	Rim	A0A1S2X522	phosphopyruvate hydratase	Salmo salar	6	5	Rim	220	Deamidation on	N	0.47	8	17
6.5R	6	5	Rim	A0A1S2X522	phosphopyruvate hydratase	Salmo salar	6	5	Rim	345	Deamidation on	N	0.67	2	3
6.5R	6	5	Rim	A0A1S2X522	phosphopyruvate hydratase	Salmo salar	6	5	Rim	361	Deamidation on	Q	0.12	1	8
6.5R	6	5	Rim	A0A1S2X522	phosphopyruvate hydratase	Salmo salar	6	5	Rim	363	Deamidation on	N	0.75	6	8
6.5R	6	5	Rim	O93376	fast myotomal muscle troponin-T	Salmo salar	6	5	Rim	1	Acetylation on	N-term	1	1	1
6.5R	6	5	Rim	O93376	fast myotomal muscle troponin-T	Salmo salar	6	5	Rim	36	Ammonia loss on	N	0.33	1	3
6.9R	6	9	Rim	A0A1S3PV75	Glucose-6-phosphate isomerase	Salmo salar	6	9	Rim	1	Acetylation on	N-term	1	1	1
6.9R	6	9	Rim	A0A1S3SM10	collagen alpha-1(I) chain-like	Salmo salar	6	9	Rim	189	Phosphorylation on	T	1	1	1
6.9R	6	9	Rim	A0A1S3SM10	collagen alpha-1(I) chain-like	Salmo salar	6	9	Rim	368	Hydroxylation on	N	0.5	1	2
6.9R	6	9	Rim	A0A1S3SM10	collagen alpha-1(I) chain-like	Salmo salar	6	9	Rim	377	Hydroxylation on	P	0.5	1	2
6.9R	6	9	Rim	A0A1S3SM10	collagen alpha-1(I) chain-like	Salmo salar	6	9	Rim	381	Hydroxylation on	P	0.5	1	2
6.9R	6	9	Rim	A0A1S3SM10	collagen alpha-1(I) chain-like	Salmo salar	6	9	Rim	402	Hydroxylation on	P	1	2	2
6.9R	6	9	Rim	A0A1S3SM10	collagen alpha-1(I) chain-like	Salmo salar	6	9	Rim	405	Hydroxylation on	P	1	2	2
6.9R	6	9	Rim	A0A1S3SM10	collagen alpha-1(I) chain-like	Salmo salar	6	9	Rim	444	Hydroxylation on	P	1	1	1
6.9R	6	9	Rim	A0A1S3SM10	collagen alpha-1(I) chain-like	Salmo salar	6	9	Rim	453	Hydroxylation on	P	1	1	1
6.9R	6	9	Rim	A0A1S3SM10	collagen alpha-1(I) chain-like	Salmo salar	6	9	Rim	468	Hydroxylation on	P	1	1	1
6.9R	6	9	Rim	A0A1S3SM10	collagen alpha-1(I) chain-like	Salmo salar	6	9	Rim	477	Hydroxylation on	P	1	1	1
6.9R	6	9	Rim	A0A1S3SM10	collagen alpha-1(I) chain-like	Salmo salar	6	9	Rim	489	Hydroxylation on	P	1	1	1
6.9R	6	9	Rim	A0A1S3SM10	collagen alpha-1(I) chain-like	Salmo salar	6	9	Rim	522	Hydroxylation on	P	1	2	2
6.9R	6	9	Rim	A0A1S3SM10	collagen alpha-1(I) chain-like	Salmo salar	6	9	Rim	528	Hydroxylation on	P	1	2	2
6.9R	6	9	Rim	A0A1S3SM10	collagen alpha-1(I) chain-like	Salmo salar	6	9	Rim	554	Deamidation on	N	0.5	1	2
6.9R	6	9	Rim	A0A1S3SM10	collagen alpha-1(I) chain-like	Salmo salar	6	9	Rim	570	Hydroxylation on	P	0.67	4	6
6.9R	6	9	Rim	A0A1S3SM10	collagen alpha-1(I) chain-like	Salmo salar	6	9	Rim	576	Hydroxylation on	P	0.67	4	6
6.9R	6	9	Rim	A0A1S3SM10	collagen alpha-1(I) chain-like	Salmo salar	6	9	Rim	603	Hydroxylation on	P	1	1	1
6.9R	6	9	Rim	A0A1S3SM10	collagen alpha-1(I) chain-like	Salmo salar	6	9	Rim	612	Hydroxylation on	P	1	1	1
6.9R	6	9	Rim	A0A1S3SM10	collagen alpha-1(I) chain-like	Salmo salar	6	9	Rim	633	Deamidation on	N	0.33	2	6
6.9R	6	9	Rim	A0A1S3SM10	collagen alpha-1(I) chain-like	Salmo salar	6	9	Rim	636	Deamidation on	Q	0.33	2	6
6.9R	6	9	Rim	A0A1S3SM10	collagen alpha-1(I) chain-like	Salmo salar	6	9	Rim	639	Hydroxylation on	P	1	6	6
6.9R	6	9	Rim	A0A1S3SM10	collagen alpha-1(I) chain-like	Salmo salar	6	9	Rim	675	Hydroxylation on	P	1	1	1
6.9R	6	9	Rim	A0A1S3SM10	collagen alpha-1(I) chain-like	Salmo salar	6	9	Rim	765	Hydroxylation on	P	0.33	1	3
6.9R	6	9	Rim	A0A1S3SM10	collagen alpha-1(I) chain-like	Salmo salar	6	9	Rim	783	Hydroxylation on	P	1	2	2
6.9R	6	9	Rim	A0A1S3SM10	collagen alpha-1(I) chain-like	Salmo salar	6	9	Rim	801	Hydroxylation on	P	1	2	2
6.9R	6	9	Rim	A0A1S3SM10	collagen alpha-1(I) chain-like	Salmo salar	6	9	Rim	816	Hydroxylation on	P	0.5	1	2
6.9R	6	9	Rim	A0A1S3SM10	collagen alpha-1(I) chain-like	Salmo salar	6	9	Rim	864	Hydroxylation on	P	1	1	1
6.9R	6	9	Rim	A0A1S3SM10	collagen alpha-1(I) chain-like	Salmo salar	6	9	Rim	870	Hydroxylation on	P	1	1	1
6.9R	6	9	Rim	A0A1S3SM10	collagen alpha-1(I) chain-like	Salmo salar	6	9	Rim	932	Ammonia loss on	N	0.17	1	6
6.9R	6	9	Rim	A0A1S3SM10	collagen alpha-1(I) chain-like	Salmo salar	6	9	Rim	939	Hydroxylation on	P	1	6	6
6.9R	6	9	Rim	A0A1S3SM10	collagen alpha-1(I) chain-like	Salmo salar	6	9	Rim	942	Hydroxylation on	P	0.5	3	6
6.9R	6	9	Rim	A0A1S3SM10	collagen alpha-1(I) chain-like	Salmo salar	6	9	Rim	975	Hydroxylation on	P	0.5	1	2
6.9R	6	9	Rim	A0A1S3SM10	collagen alpha-1(I) chain-like	Salmo salar	6	9	Rim	990	Hydroxylation on	P	0.67	4	6
6.9R	6	9	Rim	A0A1S3SM10	collagen alpha-1(I) chain-like	Salmo salar	6	9	Rim	992	Hydroxylation on	P	0.17	1	6
6.9R	6	9	Rim	A0A1S3SM10	collagen alpha-1(I) chain-like	Salmo salar	6	9	Rim	996	Hydroxylation on	P	0.17	1	6
6.9R	6	9	Rim	A0A1S3SM10	collagen alpha-1(I) chain-like	Salmo salar	6	9	Rim	1004	Sodium on	E	0.17	1	6
6.9R	6	9	Rim	A0A1S3SM10	collagen alpha-1(I) chain-like	Salmo salar	6	9	Rim	1071	Deamidation on	N	0.75	3	4
6.9R	6	9	Rim	A0A1S3SM10	collagen alpha-1(I) chain-like	Salmo salar	6	9	Rim	1110	Hydroxylation on	P	1	2	2
6.9R	6	9	Rim	A0A1S3SM10	collagen alpha-1(I) chain-like	Salmo salar	6	9	Rim	1113	Hydroxylation on	P	0.5	1	2
6.9R	6	9	Rim	A0A1S3SM10	collagen alpha-1(I) chain-like	Salmo salar	6	9	Rim	1128	Deamidation on	N	0.5	1	2
6.9R	6	9	Rim	A0A1S3SM10	collagen alpha-1(I) chain-like	Salmo salar	6	9	Rim	1152	Hydroxylation on	P	1	1	1
6.9R	6	9	Rim	A0A1S3SM10	collagen alpha-1(I) chain-like	Salmo salar	6	9	Rim	1158	Hydroxylation on	P	1	1	1
6.9R	6	9	Rim	O93376	fast myotomal muscle troponin-T	Salmo salar	6	9	Rim	1	Acetylation on	N-term	1	2	2
6.9R	6	9	Rim	O93376	fast myotomal muscle troponin-T	Salmo salar	6	9	Rim	35	Deamidation on	Q	0.17	1	6
6.9R	6	9	Rim	O93376	fast myotomal muscle troponin-T	Salmo salar	6	9	Rim	36	Ammonia loss on	N	0.67	4	6
6.9R	6	9	Rim	O93376	fast myotomal muscle troponin-T	Salmo salar	6	9	Rim	43	Deamidation on	Q	0.1	2	20
6.9R	6	9	Rim	O93376	fast myotomal muscle troponin-T	Salmo salar	6	9	Rim	124	Deamidation on	N	0.5	1	2
6.9R	6	9	Rim	A0A1S3Q7E3	collagen alpha-1(I) chain-like	Salmo salar	6	9	Rim	184	Phosphorylation on	T	0.33	1	3
6.9R	6	9	Rim	A0A1S3Q7E3	collagen alpha-1(I) chain-like	Salmo salar	6	9	Rim	199	Hydroxylation on	P	0.33	1	3
6.9R	6	9	Rim	A0A1S3Q7E3	collagen alpha-1(I) chain-like	Salmo salar	6	9	Rim	376	Hydroxylation on	P	1	1	1
6.9R	6	9	Rim	A0A1S3Q7E3	collagen alpha-1(I) chain-like	Salmo salar	6	9	Rim	397	Hydroxylation on	P	1	2	2
6.9R	6	9	Rim	A0A1S3Q7E3	collagen alpha-1(I) chain-like	Salmo salar	6	9	Rim	400	Hydroxylation on	P	1	2	2
6.9R	6	9	Rim	A0A1S3Q7E3	collagen alpha-1(I) chain-like	Salmo salar	6	9	Rim	439	Hydroxylation on	P	0.5	1	2
6.9R	6	9	Rim	A0A1S3Q7E3	collagen alpha-1(I) chain-like	Salmo salar	6	9	Rim	448	Hydroxylation on	P	1	2	2
6.9R	6	9	Rim	A0A1S3Q7E3	collagen alpha-1(I) chain-like	Salmo salar	6	9	Rim	463	Hydroxylation on	P	1	1	1
6.9R	6	9	Rim	A0A1S3Q7E3	collagen alpha-1(I) chain-like	Salmo salar	6	9	Rim	472	Hydroxylation on	P	1	1	1
6.9R	6	9	Rim	A0A1S3Q7E3	collagen alpha-1(I) chain-like	Salmo salar	6	9	Rim	484	Hydroxylation on	P	1	1	1
6.9R	6	9	Rim	A0A1S3Q7E3	collagen alpha-1(I) chain-like	Salmo salar	6	9	Rim	517	Hydroxylation on	P	1	2	2
6.9R	6	9	Rim	A0A1S3Q7E3	collagen alpha-1(I) chain-like	Salmo salar	6	9	Rim	523	Hydroxylation on	P	1	2	2
6.9R	6	9	Rim	A0A1S3Q7E3	collagen alpha-1(I) chain-like	Salmo salar	6	9	Rim	549	Deamidation on	N	0.5	1	2
6.9R	6	9	Rim	A0A1S3Q7E3	collagen alpha-1(I) chain-like	Salmo salar	6	9	Rim	565	Hydroxylation on	P	0.67	4	6
6.9R	6	9	Rim	A0A1S3Q7E3	collagen alpha-1(I) chain-like	Salmo salar	6	9	Rim	571	Hydroxylation on	P	0.67	4	6
6.9R	6	9	Rim	A0A1S3Q7E3	collagen alpha-1(I) chain-like	Salmo salar	6	9	Rim	598	Hydroxylation on	P	1	1	1
6.9R	6	9	Rim	A0A1S3Q7E3	collagen alpha-1(I) chain-like	Salmo salar	6	9	Rim	628	Deamidation on	N	0.33	2	6
6.9R	6	9	Rim	A0A1S3Q7E3	collagen alpha-1(I) chain-like	Salmo salar	6	9	Rim	631	Deamidation on	Q	0.33	2	6
6.9R	6	9	Rim	A0A1S3Q7E3	collagen alpha-1(I) chain-like	Salmo salar	6	9	Rim	634	Hydroxylation on	P	1	6	6
6.9R	6	9	Rim	A0A1S3Q7E3	collagen alpha-1(I) chain-like	Salmo salar	6	9	Rim	658	Hydroxylation on	P	1	1	1
6.9R	6	9	Rim	A0A1S3Q7E3	collagen alpha-1(I) chain-like	Salmo salar	6	9	Rim	670	Hydroxylation on	P	1	2	2
6.9R	6	9	Rim	A0A1S3Q7E3	collagen alpha-1(I) chain-like	Salmo salar	6	9	Rim	688	Deamidation on	N	0.25	1	4
6.9R	6	9	Rim	A0A1S3Q7E3	collagen alpha-1(I) chain-like	Salmo salar	6	9	Rim	712	Hydroxylation on	P	0.25	1	4
6.9R	6	9	Rim	A0A1S3Q7E3	collagen alpha-1(I) chain-like	Salmo salar	6	9	Rim	718	Hydroxylation on	P	1	4	4
6.9R	6	9	Rim	A0A1S3Q7E3	collagen alpha-1(I) chain-like	Salmo salar	6	9	Rim	760	Hydroxylation on	P	0.25	2	8
6.9R	6	9	Rim	A0A1S3Q7E3	collagen alpha-1(I) chain-like	Salmo salar	6	9	Rim	769	Hydroxylation on	K	0.12	1	8
6.9R	6	9	Rim	A0A1S3Q7E3	collagen alpha-1(I) chain-like	Salmo salar	6	9	Rim	778	Hydroxylation on	P	0.75	6	8
6.9R	6	9	Rim	A0A1S3Q7E3	collagen alpha-1(I) chain-like	Salmo salar	6	9	Rim	796	Hydroxylation on	P	1	2	2
6.9R	6	9	Rim	A0A1S3Q7E3	collagen alpha-1(I) chain-like	Salmo salar	6	9	Rim	811	Hydroxylation on	P	0.5	1	2
6.9R	6	9	Rim	A0A1S3Q7E3	collagen alpha-1(I) chain-like	Salmo salar	6	9	Rim	829	Hydroxylation on	P	1	1	1
6.9R	6	9	Rim	A0A1S3Q7E3	collagen alpha-1(I) chain-like	Salmo salar	6	9	Rim	838	Hydroxylation on	P	1	1	1
6.9R	6	9	Rim	A0A1S3Q7E3	collagen alpha-1(I) chain-like	Salmo salar	6	9	Rim	859	Hydroxylation on	P	1	1	1
6.9R	6	9	Rim	A0A1S3Q7E3	collagen alpha-1(I) chain-like	Salmo salar	6	9	Rim	865	Hydroxylation on	P	1	1	1
6.9R	6	9	Rim	A0A1S3Q7E3	collagen alpha-1(I) chain-like	Salmo salar	6	9	Rim	874	Hydroxylation on	P	1	1	1
6.9R	6	9	Rim	A0A1S3Q7E3	collagen alpha-1(I) chain-like	Salmo salar	6	9	Rim	886	Hydroxylation on	P	1	1	1
6.9R	6	9	Rim	A0A1S3Q7E3	collagen alpha-1(I) chain-like	Salmo salar	6	9	Rim	907	Hydroxylation on	P	1	1	1
6.9R	6	9	Rim	A0A1S3Q7E3	collagen alpha-1(I) chain-like	Salmo salar	6	9	Rim	916	Hydroxylation on	P	1	1	1
6.9R	6	9	Rim	A0A1S3Q7E3	collagen alpha-1(I) chain-like	Salmo salar	6	9	Rim	927	Ammonia loss on	N	0.17	1	6
6.9R	6	9	Rim	A0A1S3Q7E3	collagen alpha-1(I) chain-like	Salmo salar	6	9	Rim	934	Hydroxylation on	P	1	6	6
6.9R	6	9	Rim	A0A1S3Q7E3	collagen alpha-1(I) chain-like	Salmo salar	6	9	Rim	937	Hydroxylation on	P	0.5	3	6
6.9R	6	9	Rim	A0A1S3Q7E3	collagen alpha-1(I) chain-like	Salmo salar	6	9	Rim	964	Hydroxylation on	P	1	1	1
6.9R	6	9	Rim	A0A1S3Q7E3	collagen alpha-1(I) chain-like	Salmo salar	6	9	Rim	985	Hydroxylation on	P	0.67	4	6
6.9R	6	9	Rim	A0A1S3Q7E3	collagen alpha-1(I) chain-like	Salmo salar	6	9	Rim	987	Hydroxylation on	P	0.17	1	6
6.9R	6	9	Rim	A0A1S3Q7E3	collagen alpha-1(I) chain-like	Salmo salar	6	9	Rim	991	Hydroxylation on	P	0.17	1	6
6.9R	6	9	Rim	A0A1S3Q7E3	collagen alpha-1(I) chain-like	Salmo salar	6	9	Rim	999	Sodium on	E	0.17	1	6
6.9R	6	9	Rim	A0A1S3Q7E3	collagen alpha-1(I) chain-like	Salmo salar	6	9	Rim	1066	Deamidation on	N	0.6	3	5
6.9R	6	9	Rim	A0A1S3Q7E3	collagen alpha-1(I) chain-like	Salmo salar	6	9	Rim	1102	Ammonia loss on	N	0.25	1	4
6.9R	6	9	Rim	A0A1S3Q7E3	collagen alpha-1(I) chain-like	Salmo salar	6	9	Rim	1105	Hydroxylation on	P	0.25	1	4
6.9R	6	9	Rim	A0A1S3Q7E3	collagen alpha-1(I) chain-like	Salmo salar	6	9	Rim	1108	Hydroxylation on	P	0.25	1	4
6.9R	6	9	Rim	A0A1S3Q7E3	collagen alpha-1(I) chain-like	Salmo salar	6	9	Rim	1116	Sodium on	E	0.5	2	4
6.9R	6	9	Rim	A0A1S3Q7E3	collagen alpha-1(I) chain-like	Salmo salar	6	9	Rim	1116	Magnesium on	E	0.25	1	4
6.9R	6	9	Rim	A0A1S2X522	phosphopyruvate hydratase	Salmo salar	6	9	Rim	21	Calcium on	E	0.06	1	16
6.9R	6	9	Rim	A0A1S2X522	phosphopyruvate hydratase	Salmo salar	6	9	Rim	151	Deamidation on	N	0.33	1	3
6.9R	6	9	Rim	A0A1S2X522	phosphopyruvate hydratase	Salmo salar	6	9	Rim	154	Deamidation on	N	1	3	3
6.9R	6	9	Rim	A0A1S2X522	phosphopyruvate hydratase	Salmo salar	6	9	Rim	167	Sodium on	E	0.06	1	18
6.9R	6	9	Rim	A0A1S2X522	phosphopyruvate hydratase	Salmo salar	6	9	Rim	177	Deamidation on	N	0.39	7	18
6.9R	6	9	Rim	A0A1S2X522	phosphopyruvate hydratase	Salmo salar	6	9	Rim	191	Deamidation on	N	0.33	2	6
6.9R	6	9	Rim	A0A1S2X522	phosphopyruvate hydratase	Salmo salar	6	9	Rim	220	Deamidation on	N	0.25	2	8
6.9R	6	9	Rim	A0A1S2X522	phosphopyruvate hydratase	Salmo salar	6	9	Rim	345	Deamidation on	N	0.25	1	4
6.9R	6	9	Rim	A0A1S2X522	phosphopyruvate hydratase	Salmo salar	6	9	Rim	361	Deamidation on	Q	0.15	2	13
6.9R	6	9	Rim	A0A1S2X522	phosphopyruvate hydratase	Salmo salar	6	9	Rim	363	Deamidation on	N	0.69	9	13
6.9R	6	9	Rim	A0A1S2X522	phosphopyruvate hydratase	Salmo salar	6	9	Rim	363	Ammonia loss on	N	0.08	1	13
6.9R	6	9	Rim	A0A1S2X522	phosphopyruvate hydratase	Salmo salar	6	9	Rim	363	Hydroxylation on	N	0.08	1	13
6.9R	6	9	Rim	A0A1S2X522	phosphopyruvate hydratase	Salmo salar	6	9	Rim	406	Formylation on	K	0.5	1	2
6.9R	6	9	Rim	B5DFX8	Phosphoglycerate kinase	Salmo salar	6	9	Rim	1	Acetylation on	N-term	1	1	1
6.9R	6	9	Rim	B5DFX8	Phosphoglycerate kinase	Salmo salar	6	9	Rim	337	Deamidation on	N	0.25	1	4
6.9R	6	9	Rim	B5DFX8	Phosphoglycerate kinase	Salmo salar	6	9	Rim	337	Ammonia loss on	N	0.25	1	4
6.9R	6	9	Rim	B5DG55	Alpha-1,4 glucan phosphorylase	Salmo salar	6	9	Rim	24	Deamidation on	N	0.33	1	3
6.9R	6	9	Rim	B5DG55	Alpha-1,4 glucan phosphorylase	Salmo salar	6	9	Rim	58	Deamidation on	N	0.33	2	6
6.9R	6	9	Rim	B5DG55	Alpha-1,4 glucan phosphorylase	Salmo salar	6	9	Rim	168	Deamidation on	N	0.5	1	2
6.9R	6	9	Rim	B5DG55	Alpha-1,4 glucan phosphorylase	Salmo salar	6	9	Rim	173	Deamidation on	N	0.71	5	7
6.9R	6	9	Rim	B5DG55	Alpha-1,4 glucan phosphorylase	Salmo salar	6	9	Rim	218	Sodium on	D	0.2	1	5
6.9R	6	9	Rim	B5DG55	Alpha-1,4 glucan phosphorylase	Salmo salar	6	9	Rim	237	Deamidation on	N	0.5	1	2
6.9R	6	9	Rim	B5DG55	Alpha-1,4 glucan phosphorylase	Salmo salar	6	9	Rim	283	Deamidation on	N	0.67	4	6
6.9R	6	9	Rim	B5DG55	Alpha-1,4 glucan phosphorylase	Salmo salar	6	9	Rim	339	Deamidation on	N	0.43	3	7
6.9R	6	9	Rim	B5DG55	Alpha-1,4 glucan phosphorylase	Salmo salar	6	9	Rim	409	Citrullination on	R	0.29	2	7
6.9R	6	9	Rim	B5DG55	Alpha-1,4 glucan phosphorylase	Salmo salar	6	9	Rim	632	Deamidation on	N	0.6	3	5
6.9R	6	9	Rim	B5DG55	Alpha-1,4 glucan phosphorylase	Salmo salar	6	9	Rim	642	Formylation on	K	0.5	1	2
6.9R	6	9	Rim	B5DG55	Alpha-1,4 glucan phosphorylase	Salmo salar	6	9	Rim	648	Deamidation on	N	0.25	1	4
6.9R	6	9	Rim	Q6R758	Muscle fatty acid binding protein	Salmo salar	6	9	Rim	1	Acetylation on	N-term	1	3	3
6.9R	6	9	Rim	Q6R758	Muscle fatty acid binding protein	Salmo salar	6	9	Rim	3	Sodium on	E	0.33	1	3
6.PER	6	PE	Rim	A0A1S3QIK3	myosin heavy chain, fast skeletal muscle-like	Salmo salar	6	PE	Rim	1237	Deamidation on	N	1	1	1
7.1R	7	1	Rim	Q9LEE0	phosphopyruvate hydratase	Spinacia oleracea	7	1	Rim	159	Deamidation on	N	0.5	2	4
7.1R	7	1	Rim	A0A0J8BDJ4	UTP--glucose-1-phosphate uridylyltransferase	Beta vulgaris subsp. vulgaris	7	1	Rim	1	Acetylation on	N-term	1	2	2
7.1R	7	1	Rim	A0A0J8B3D2	60S ribosomal protein L4 C-terminal domain-containing protein	Beta vulgaris subsp. vulgaris	7	1	Rim	141	Hydroxylation on	P	1	1	1
7.1R	7	1	Rim	A0A803MI93	Glyceraldehyde-3-phosphate dehydrogenase	Chenopodium quinoa	7	1	Rim	162	Deamidation on	N	0.2	1	5
7.1R	7	1	Rim	A0A803MI93	Glyceraldehyde-3-phosphate dehydrogenase	Chenopodium quinoa	7	1	Rim	288	Methylation on	R	1	4	4
7.1R	7	1	Rim	A0A803MI93	Glyceraldehyde-3-phosphate dehydrogenase	Chenopodium quinoa	7	1	Rim	313	Deamidation on	N	0.33	1	3
7.1R	7	1	Rim	A0A803MI93	Glyceraldehyde-3-phosphate dehydrogenase	Chenopodium quinoa	7	1	Rim	313	Hydroxylation on	N	0.33	1	3
7.1R	7	1	Rim	P48616	Vimentin	Bos taurus	7	1	Rim	166	Ammonia loss on	N	1	1	1
7.1R	7	1	Rim	P48616	Vimentin	Bos taurus	7	1	Rim	212	Ammonia loss on	N	0.33	1	3
7.1R	7	1	Rim	P48616	Vimentin	Bos taurus	7	1	Rim	305	Deamidation on	N	0.5	1	2
7.1R	7	1	Rim	P48616	Vimentin	Bos taurus	7	1	Rim	417	Deamidation on	N	0.5	1	2
7.1R	7	1	Rim	A0A0J8BW28	Uncharacterized protein	Beta vulgaris subsp. vulgaris	7	1	Rim	1	Acetylation on	N-term	0.75	3	4
7.1R	7	1	Rim	A0A0J8BW28	Uncharacterized protein	Beta vulgaris subsp. vulgaris	7	1	Rim	4	Sodium on	E	0.25	1	4
7.1R	7	1	Rim	A0A0J8BW28	Uncharacterized protein	Beta vulgaris subsp. vulgaris	7	1	Rim	13	Sodium on	E	0.25	1	4
7.1R	7	1	Rim	A0A1S2X522	phosphopyruvate hydratase	Salmo salar	7	1	Rim	21	Calcium on	E	0.06	1	16
7.1R	7	1	Rim	A0A1S2X522	phosphopyruvate hydratase	Salmo salar	7	1	Rim	191	Deamidation on	N	0.5	2	4
7.1R	7	1	Rim	A0A1S2X522	phosphopyruvate hydratase	Salmo salar	7	1	Rim	220	Deamidation on	N	0.17	1	6
7.1R	7	1	Rim	A0A1S2X522	phosphopyruvate hydratase	Salmo salar	7	1	Rim	245	Calcium on	D	0.04	3	85
7.1R	7	1	Rim	A0A1S2X522	phosphopyruvate hydratase	Salmo salar	7	1	Rim	250	Sodium on	E	0.01	1	85
7.1R	7	1	Rim	A0A1S2X522	phosphopyruvate hydratase	Salmo salar	7	1	Rim	275	Deamidation on	Q	0.11	1	9
7.1R	7	1	Rim	A0A1S2X522	phosphopyruvate hydratase	Salmo salar	7	1	Rim	306	Hydroxylation on	K	0.5	2	4
7.1R	7	1	Rim	A0A1S2X522	phosphopyruvate hydratase	Salmo salar	7	1	Rim	318	Calcium on	D	0.04	2	56
7.1R	7	1	Rim	A0A1S2X522	phosphopyruvate hydratase	Salmo salar	7	1	Rim	318	Sodium on	D	0.05	3	56
7.1R	7	1	Rim	A0A1S2X522	phosphopyruvate hydratase	Salmo salar	7	1	Rim	319	Sodium on	D	0.02	1	56
7.1R	7	1	Rim	A0A1S2X522	phosphopyruvate hydratase	Salmo salar	7	1	Rim	345	Deamidation on	N	0.33	1	3
7.1R	7	1	Rim	A0A1S2X522	phosphopyruvate hydratase	Salmo salar	7	1	Rim	361	Deamidation on	Q	0.14	1	7
7.1R	7	1	Rim	A0A1S2X522	phosphopyruvate hydratase	Salmo salar	7	1	Rim	363	Deamidation on	N	0.57	4	7
7.1R	7	1	Rim	A0A1S2X522	phosphopyruvate hydratase	Salmo salar	7	1	Rim	363	Hydroxylation on	N	0.14	1	7
7.1R	7	1	Rim	Q5EA61	Creatine kinase B-type	Bos taurus	7	1	Rim	116	Deamidation on	Q	0.5	1	2
7.1R	7	1	Rim	A0A0K9Q6K5	RanBD1 domain-containing protein	Spinacia oleracea	7	1	Rim	9	Dimethylation on	R	1	1	1
7.1R	7	1	Rim	Q9BGI3	Peroxiredoxin-2	Bos taurus	7	1	Rim	145	Ammonia loss on	N	0.33	1	3
7.1R	7	1	Rim	A0A803LW97	FAD/NAD(P)-binding domain-containing protein	Chenopodium quinoa	7	1	Rim	197	Methylation on	R	1	2	2
7.1R	7	1	Rim	A0A0J8B2W2	Fe2OG dioxygenase domain-containing protein	Beta vulgaris subsp. vulgaris	7	1	Rim	1	Acetylation on	N-term	1	2	2
7.1R	7	1	Rim	P02070	Hemoglobin subunit beta	Bos taurus	7	1	Rim	35	Hydroxylation on	P	0.5	5	10
7.1R	7	1	Rim	P02070	Hemoglobin subunit beta	Bos taurus	7	1	Rim	38	Deamidation on	Q	0.1	1	10
7.1R	7	1	Rim	P02070	Hemoglobin subunit beta	Bos taurus	7	1	Rim	46	Sodium on	D	0.06	1	17
7.1R	7	1	Rim	P02070	Hemoglobin subunit beta	Bos taurus	7	1	Rim	46	Calcium on	D	0.06	1	17
7.1R	7	1	Rim	P02070	Hemoglobin subunit beta	Bos taurus	7	1	Rim	51	Sodium on	D	0.06	1	17
7.1R	7	1	Rim	P02070	Hemoglobin subunit beta	Bos taurus	7	1	Rim	72	Deamidation on	N	0.74	14	19
7.1R	7	1	Rim	P02070	Hemoglobin subunit beta	Bos taurus	7	1	Rim	116	Deamidation on	N	0.2	1	5
7.1R	7	1	Rim	P02070	Hemoglobin subunit beta	Bos taurus	7	1	Rim	130	Deamidation on	Q	0.43	3	7
7.1R	7	1	Rim	P02070	Hemoglobin subunit beta	Bos taurus	7	1	Rim	138	Deamidation on	N	0.57	4	7
7.1R	7	1	Rim	A0A0J8BBQ5	14-3-3 domain-containing protein	Beta vulgaris subsp. vulgaris	7	1	Rim	171	Hydroxylation on	P	0.5	1	2
7.1R	7	1	Rim	A0A803LHN7	Alcohol dehydrogenase	Chenopodium quinoa	7	1	Rim	195	Methylation on	K	1	1	1
7.1R	7	1	Rim	A0A0K9QKR0	sucrose synthase	Spinacia oleracea	7	1	Rim	156	Deamidation on	N	0.5	1	2
7.1R	7	1	Rim	A0A0K9QA79	Proteasome subunit alpha type	Spinacia oleracea	7	1	Rim	1	Acetylation on	N-term	1	1	1
7.1R	7	1	Rim	A0A0J8C0U2	Bet v I/Major latex protein domain-containing protein	Beta vulgaris subsp. vulgaris	7	1	Rim	60	Ammonia loss on	N	0.5	1	2
7.1R	7	1	Rim	A0A0K9QAC7	5-methyltetrahydropteroyltriglutamate--homocysteine S-methyltransferase	Spinacia oleracea	7	1	Rim	1	Acetylation on	N-term	1	2	2
7.1R	7	1	Rim	A0A0J8B2U8	Uncharacterized protein	Beta vulgaris subsp. vulgaris	7	1	Rim	365	Deamidation on	N	0.5	1	2
7.1R	7	1	Rim	A0A0J8CM32	Adenosylhomocysteinase	Beta vulgaris subsp. vulgaris	7	1	Rim	1	Acetylation on	N-term	1	1	1
7.1R	7	1	Rim	A0A0J8CM32	Adenosylhomocysteinase	Beta vulgaris subsp. vulgaris	7	1	Rim	221	Deamidation on	N	1	2	2
7.1R	7	1	Rim	B5DG55	Alpha-1,4 glucan phosphorylase	Salmo salar	7	1	Rim	173	Deamidation on	N	0.5	2	4
7.1R	7	1	Rim	B5DG55	Alpha-1,4 glucan phosphorylase	Salmo salar	7	1	Rim	283	Deamidation on	N	0.4	2	5
7.1R	7	1	Rim	B5DG55	Alpha-1,4 glucan phosphorylase	Salmo salar	7	1	Rim	285	Deamidation on	N	0.2	1	5
7.1R	7	1	Rim	B5DG55	Alpha-1,4 glucan phosphorylase	Salmo salar	7	1	Rim	685	Deamidation on	N	0.08	1	12
7.1R	7	1	Rim	B5DG55	Alpha-1,4 glucan phosphorylase	Salmo salar	7	1	Rim	685	Hydroxylation on	N	0.08	1	12
7.1R	7	1	Rim	B5DG55	Alpha-1,4 glucan phosphorylase	Salmo salar	7	1	Rim	697	Deamidation on	N	0.08	1	12
7.1R	7	1	Rim	B5DG55	Alpha-1,4 glucan phosphorylase	Salmo salar	7	1	Rim	708	Deamidation on	N	0.25	1	4
7.1R	7	1	Rim	P55052	Fatty acid-binding protein 5	Bos taurus	7	1	Rim	1	Acetylation on	N-term	1	1	1
7.1R	7	1	Rim	A0A0K9RPF9	RRM domain-containing protein	Spinacia oleracea	7	1	Rim	81	Ammonia loss on	N	1	1	1
7.1R	7	1	Rim	A0A803NBM6	Lactoylglutathione lyase	Chenopodium quinoa	7	1	Rim	253	Methylation on	R	1	1	1
7.5R	7	5	Rim	A0A803LHN7	Alcohol dehydrogenase	Chenopodium quinoa	7	5	Rim	195	Methylation on	K	1	1	1
7.5R	7	5	Rim	P02070	Hemoglobin subunit beta	Bos taurus	7	5	Rim	35	Hydroxylation on	P	0.25	1	4
7.5R	7	5	Rim	P02070	Hemoglobin subunit beta	Bos taurus	7	5	Rim	38	Deamidation on	Q	0.25	1	4
7.5R	7	5	Rim	P02070	Hemoglobin subunit beta	Bos taurus	7	5	Rim	72	Deamidation on	N	1	2	2
7.5R	7	5	Rim	P02070	Hemoglobin subunit beta	Bos taurus	7	5	Rim	138	Deamidation on	N	0.5	1	2
7.5R	7	5	Rim	P02453	Collagen alpha-1(I) chain	Bos taurus	7	5	Rim	426	Hydroxylation on	P	1	1	1
7.5R	7	5	Rim	P02453	Collagen alpha-1(I) chain	Bos taurus	7	5	Rim	495	Hydroxylation on	P	1	3	3
7.5R	7	5	Rim	P02453	Collagen alpha-1(I) chain	Bos taurus	7	5	Rim	582	Hydroxylation on	P	1	1	1
7.5R	7	5	Rim	P02453	Collagen alpha-1(I) chain	Bos taurus	7	5	Rim	600	Hydroxylation on	P	0.5	1	2
7.5R	7	5	Rim	P02453	Collagen alpha-1(I) chain	Bos taurus	7	5	Rim	603	Hydroxylation on	P	1	2	2
7.5R	7	5	Rim	P02453	Collagen alpha-1(I) chain	Bos taurus	7	5	Rim	690	Hydroxylation on	P	1	1	1
7.5R	7	5	Rim	P02453	Collagen alpha-1(I) chain	Bos taurus	7	5	Rim	771	Hydroxylation on	P	1	1	1
7.5R	7	5	Rim	P02453	Collagen alpha-1(I) chain	Bos taurus	7	5	Rim	777	Hydroxylation on	P	1	1	1
7.5R	7	5	Rim	P02453	Collagen alpha-1(I) chain	Bos taurus	7	5	Rim	870	Hydroxylation on	P	1	1	1
7.5R	7	5	Rim	P02453	Collagen alpha-1(I) chain	Bos taurus	7	5	Rim	876	Hydroxylation on	P	1	1	1
7.5R	7	5	Rim	P02453	Collagen alpha-1(I) chain	Bos taurus	7	5	Rim	945	Hydroxylation on	P	1	2	2
7.5R	7	5	Rim	P02453	Collagen alpha-1(I) chain	Bos taurus	7	5	Rim	963	Hydroxylation on	P	1	2	2
7.5R	7	5	Rim	P02453	Collagen alpha-1(I) chain	Bos taurus	7	5	Rim	972	Hydroxylation on	P	1	1	1
7.5R	7	5	Rim	P02453	Collagen alpha-1(I) chain	Bos taurus	7	5	Rim	975	Hydroxylation on	P	1	1	1
7.5R	7	5	Rim	P48616	Vimentin	Bos taurus	7	5	Rim	212	Ammonia loss on	N	0.5	1	2
7.PER	7	PE	Rim	A0A0J8E469	rRNA N-glycosylase	Beta vulgaris subsp. vulgaris	7	PE	Rim	106	Deamidation on	N	0.5	1	2
8.1R	8	1	Rim	Q9LEE0	phosphopyruvate hydratase	Spinacia oleracea	8	1	Rim	159	Deamidation on	N	0.67	2	3
8.1R	8	1	Rim	A0A0J8BDJ4	UTP--glucose-1-phosphate uridylyltransferase	Beta vulgaris subsp. vulgaris	8	1	Rim	1	Acetylation on	N-term	1	1	1
8.1R	8	1	Rim	A0A803LHN7	Alcohol dehydrogenase	Chenopodium quinoa	8	1	Rim	195	Methylation on	K	1	2	2
8.1R	8	1	Rim	A0A1S3KK24	histidine-rich glycoprotein-like	Salmo salar	8	1	Rim	454	Deamidation on	Q	0.25	1	4
8.1R	8	1	Rim	A0A1S3RGX6	alpha-actinin-3	Salmo salar	8	1	Rim	237	Deamidation on	N	0.33	1	3
8.1R	8	1	Rim	A0A1S3RGX6	alpha-actinin-3	Salmo salar	8	1	Rim	467	Deamidation on	Q	1	1	1
8.1R	8	1	Rim	A0A1S3RGX6	alpha-actinin-3	Salmo salar	8	1	Rim	685	Ammonia loss on	N	0.5	1	2
8.1R	8	1	Rim	A0A0K9QZP6	Histidine kinase/HSP90-like ATPase domain-containing protein	Spinacia oleracea	8	1	Rim	56	Methylation on	K	1	1	1
8.1R	8	1	Rim	A0A0K9QZP6	Histidine kinase/HSP90-like ATPase domain-containing protein	Spinacia oleracea	8	1	Rim	71	Methylation on	K	0.5	1	2
8.1R	8	1	Rim	A0A0K9QZP6	Histidine kinase/HSP90-like ATPase domain-containing protein	Spinacia oleracea	8	1	Rim	71	Dimethylation on	K	0.5	1	2
8.1R	8	1	Rim	A0A1S3QRR9	M-protein, striated muscle-like	Salmo salar	8	1	Rim	313	Deamidation on	N	1	2	2
8.1R	8	1	Rim	A0A0J8BBQ5	14-3-3 domain-containing protein	Beta vulgaris subsp. vulgaris	8	1	Rim	171	Hydroxylation on	P	0.5	1	2
8.1R	8	1	Rim	B5DGS2	Isocitrate dehydrogenase [NADP]	Salmo salar	8	1	Rim	95	Deamidation on	Q	0.25	1	4
8.1R	8	1	Rim	B5DGS3	Isocitrate dehydrogenase [NADP]	Salmo salar	8	1	Rim	95	Deamidation on	Q	0.25	1	4
8.1R	8	1	Rim	A0A3S5ZPM3	6-phosphogluconate dehydrogenase, decarboxylating	Bos taurus	8	1	Rim	155	Deamidation on	Q	0.5	1	2
8.1R	8	1	Rim	A0A0K9QAC7	5-methyltetrahydropteroyltriglutamate--homocysteine S-methyltransferase	Spinacia oleracea	8	1	Rim	1	Acetylation on	N-term	1	1	1
8.1R	8	1	Rim	B5X5M2	Fatty acid-binding protein, heart	Salmo salar	8	1	Rim	1	Acetylation on	N-term	1	1	1
8.1R	8	1	Rim	B5X5M2	Fatty acid-binding protein, heart	Salmo salar	8	1	Rim	90	Deamidation on	N	0.67	4	6
8.1R	8	1	Rim	B5X5M2	Fatty acid-binding protein, heart	Salmo salar	8	1	Rim	98	Ammonia loss on	N	1	1	1
8.1R	8	1	Rim	A0A1S3SM10	collagen alpha-1(I) chain-like	Salmo salar	8	1	Rim	402	Hydroxylation on	P	1	2	2
8.1R	8	1	Rim	A0A1S3SM10	collagen alpha-1(I) chain-like	Salmo salar	8	1	Rim	405	Hydroxylation on	P	1	2	2
8.1R	8	1	Rim	A0A1S3SM10	collagen alpha-1(I) chain-like	Salmo salar	8	1	Rim	468	Hydroxylation on	P	1	2	2
8.1R	8	1	Rim	A0A1S3SM10	collagen alpha-1(I) chain-like	Salmo salar	8	1	Rim	477	Hydroxylation on	P	1	2	2
8.1R	8	1	Rim	A0A1S3SM10	collagen alpha-1(I) chain-like	Salmo salar	8	1	Rim	489	Hydroxylation on	P	1	1	1
8.1R	8	1	Rim	A0A1S3SM10	collagen alpha-1(I) chain-like	Salmo salar	8	1	Rim	522	Hydroxylation on	P	1	1	1
8.1R	8	1	Rim	A0A1S3SM10	collagen alpha-1(I) chain-like	Salmo salar	8	1	Rim	528	Hydroxylation on	P	1	1	1
8.1R	8	1	Rim	A0A1S3SM10	collagen alpha-1(I) chain-like	Salmo salar	8	1	Rim	570	Hydroxylation on	P	1	2	2
8.1R	8	1	Rim	A0A1S3SM10	collagen alpha-1(I) chain-like	Salmo salar	8	1	Rim	576	Hydroxylation on	P	0.5	1	2
8.1R	8	1	Rim	A0A1S3SM10	collagen alpha-1(I) chain-like	Salmo salar	8	1	Rim	633	Deamidation on	N	0.67	2	3
8.1R	8	1	Rim	A0A1S3SM10	collagen alpha-1(I) chain-like	Salmo salar	8	1	Rim	639	Hydroxylation on	P	1	3	3
8.1R	8	1	Rim	A0A1S3SM10	collagen alpha-1(I) chain-like	Salmo salar	8	1	Rim	765	Hydroxylation on	P	0.4	2	5
8.1R	8	1	Rim	A0A1S3SM10	collagen alpha-1(I) chain-like	Salmo salar	8	1	Rim	774	Hydroxylation on	K	0.4	2	5
8.1R	8	1	Rim	A0A1S3SM10	collagen alpha-1(I) chain-like	Salmo salar	8	1	Rim	783	Hydroxylation on	P	1	3	3
8.1R	8	1	Rim	A0A1S3SM10	collagen alpha-1(I) chain-like	Salmo salar	8	1	Rim	801	Hydroxylation on	P	1	2	2
8.1R	8	1	Rim	A0A1S3SM10	collagen alpha-1(I) chain-like	Salmo salar	8	1	Rim	816	Hydroxylation on	P	0.5	1	2
8.1R	8	1	Rim	A0A1S3SM10	collagen alpha-1(I) chain-like	Salmo salar	8	1	Rim	864	Hydroxylation on	P	1	1	1
8.1R	8	1	Rim	A0A1S3SM10	collagen alpha-1(I) chain-like	Salmo salar	8	1	Rim	870	Hydroxylation on	P	1	1	1
8.1R	8	1	Rim	A0A1S3SM10	collagen alpha-1(I) chain-like	Salmo salar	8	1	Rim	912	Hydroxylation on	P	1	1	1
8.1R	8	1	Rim	A0A1S3SM10	collagen alpha-1(I) chain-like	Salmo salar	8	1	Rim	921	Hydroxylation on	P	1	1	1
8.1R	8	1	Rim	A0A1S3SM10	collagen alpha-1(I) chain-like	Salmo salar	8	1	Rim	939	Hydroxylation on	P	0.6	3	5
8.1R	8	1	Rim	A0A1S3SM10	collagen alpha-1(I) chain-like	Salmo salar	8	1	Rim	942	Hydroxylation on	P	0.6	3	5
8.1R	8	1	Rim	A0A1S3SM10	collagen alpha-1(I) chain-like	Salmo salar	8	1	Rim	975	Hydroxylation on	P	0.5	1	2
8.1R	8	1	Rim	A0A1S3SM10	collagen alpha-1(I) chain-like	Salmo salar	8	1	Rim	990	Hydroxylation on	P	1	2	2
8.1R	8	1	Rim	A0A1S3SM10	collagen alpha-1(I) chain-like	Salmo salar	8	1	Rim	996	Hydroxylation on	P	0.5	1	2
8.1R	8	1	Rim	A0A1S3SM10	collagen alpha-1(I) chain-like	Salmo salar	8	1	Rim	1071	Deamidation on	N	0.5	2	4
8.1R	8	1	Rim	A0A1S3SM10	collagen alpha-1(I) chain-like	Salmo salar	8	1	Rim	1110	Hydroxylation on	P	1	2	2
8.1R	8	1	Rim	A0A1S3SM10	collagen alpha-1(I) chain-like	Salmo salar	8	1	Rim	1113	Hydroxylation on	P	1	2	2
8.1R	8	1	Rim	A0A1S3SM10	collagen alpha-1(I) chain-like	Salmo salar	8	1	Rim	1149	Deamidation on	N	1	1	1
8.1R	8	1	Rim	A0A1S3SM10	collagen alpha-1(I) chain-like	Salmo salar	8	1	Rim	1158	Hydroxylation on	P	1	1	1
8.1R	8	1	Rim	A0A1S3PV75	Glucose-6-phosphate isomerase	Salmo salar	8	1	Rim	1	Acetylation on	N-term	1	2	2
8.1R	8	1	Rim	A0A1S3PV75	Glucose-6-phosphate isomerase	Salmo salar	8	1	Rim	359	Deamidation on	N	0.83	5	6
8.1R	8	1	Rim	A0A1S3PV75	Glucose-6-phosphate isomerase	Salmo salar	8	1	Rim	385	Deamidation on	N	0.5	2	4
8.1R	8	1	Rim	A0A1S3PV75	Glucose-6-phosphate isomerase	Salmo salar	8	1	Rim	474	Deamidation on	N	0.5	1	2
8.1R	8	1	Rim	B5X142	Aspartate aminotransferase	Salmo salar	8	1	Rim	161	Deamidation on	N	1	1	1
8.1R	8	1	Rim	B5X142	Aspartate aminotransferase	Salmo salar	8	1	Rim	319	Deamidation on	N	0.5	1	2
8.1R	8	1	Rim	B5DGZ1	ADP/ATP translocase	Salmo salar	8	1	Rim	1	Acetylation on	N-term	1	2	2
8.1R	8	1	Rim	Q5EA61	Creatine kinase B-type	Bos taurus	8	1	Rim	177	GG (Ubiquitination Site) on	S	1	1	1
8.1R	8	1	Rim	Q5EA61	Creatine kinase B-type	Bos taurus	8	1	Rim	185	Deamidation on	Q	0.17	1	6
8.1R	8	1	Rim	A0A1S3QCR9	myosin heavy chain, fast skeletal muscle-like	Salmo salar	8	1	Rim	92	Methylation on	K	0.17	1	6
8.1R	8	1	Rim	A0A1S3QCR9	myosin heavy chain, fast skeletal muscle-like	Salmo salar	8	1	Rim	282	Deamidation on	Q	0.2	1	5
8.1R	8	1	Rim	A0A1S3QCR9	myosin heavy chain, fast skeletal muscle-like	Salmo salar	8	1	Rim	427	Deamidation on	N	0.5	1	2
8.1R	8	1	Rim	A0A1S3QCR9	myosin heavy chain, fast skeletal muscle-like	Salmo salar	8	1	Rim	496	Deamidation on	N	0.29	2	7
8.1R	8	1	Rim	A0A1S3QCR9	myosin heavy chain, fast skeletal muscle-like	Salmo salar	8	1	Rim	496	Ammonia loss on	N	0.14	1	7
8.1R	8	1	Rim	A0A1S3QCR9	myosin heavy chain, fast skeletal muscle-like	Salmo salar	8	1	Rim	602	Methylation on	K	1	2	2
8.1R	8	1	Rim	A0A1S3QCR9	myosin heavy chain, fast skeletal muscle-like	Salmo salar	8	1	Rim	653	Deamidation on	Q	0.33	1	3
8.1R	8	1	Rim	A0A1S3QCR9	myosin heavy chain, fast skeletal muscle-like	Salmo salar	8	1	Rim	688	Sodium on	E	0.14	1	7
8.1R	8	1	Rim	A0A1S3QCR9	myosin heavy chain, fast skeletal muscle-like	Salmo salar	8	1	Rim	689	Deamidation on	N	0.29	2	7
8.1R	8	1	Rim	A0A1S3QCR9	myosin heavy chain, fast skeletal muscle-like	Salmo salar	8	1	Rim	729	Deamidation on	N	0.23	5	22
8.1R	8	1	Rim	A0A1S3QCR9	myosin heavy chain, fast skeletal muscle-like	Salmo salar	8	1	Rim	735	Calcium on	E	0.05	1	22
8.1R	8	1	Rim	A0A1S3QCR9	myosin heavy chain, fast skeletal muscle-like	Salmo salar	8	1	Rim	741	Deamidation on	N	0.09	2	22
8.1R	8	1	Rim	A0A1S3QCR9	myosin heavy chain, fast skeletal muscle-like	Salmo salar	8	1	Rim	755	Deamidation on	N	0.57	4	7
8.1R	8	1	Rim	A0A1S3QCR9	myosin heavy chain, fast skeletal muscle-like	Salmo salar	8	1	Rim	928	Citrullination on	R	0.05	1	22
8.1R	8	1	Rim	A0A1S3QCR9	myosin heavy chain, fast skeletal muscle-like	Salmo salar	8	1	Rim	1014	Deamidation on	Q	0.22	4	18
8.1R	8	1	Rim	A0A1S3QCR9	myosin heavy chain, fast skeletal muscle-like	Salmo salar	8	1	Rim	1021	Deamidation on	N	0.06	1	18
8.1R	8	1	Rim	A0A1S3QCR9	myosin heavy chain, fast skeletal muscle-like	Salmo salar	8	1	Rim	1187	Deamidation on	Q	0.1	1	10
8.1R	8	1	Rim	A0A1S3QCR9	myosin heavy chain, fast skeletal muscle-like	Salmo salar	8	1	Rim	1208	Sodium on	E	0.1	1	10
8.1R	8	1	Rim	A0A1S3QCR9	myosin heavy chain, fast skeletal muscle-like	Salmo salar	8	1	Rim	1212	Ammonia loss on	N	0.2	2	10
8.1R	8	1	Rim	A0A1S3QCR9	myosin heavy chain, fast skeletal muscle-like	Salmo salar	8	1	Rim	1287	Deamidation on	N	0.67	2	3
8.1R	8	1	Rim	A0A1S3QCR9	myosin heavy chain, fast skeletal muscle-like	Salmo salar	8	1	Rim	1309	Deamidation on	Q	0.25	1	4
8.1R	8	1	Rim	A0A1S3QCR9	myosin heavy chain, fast skeletal muscle-like	Salmo salar	8	1	Rim	1313	Deamidation on	Q	0.25	1	4
8.1R	8	1	Rim	A0A1S3QCR9	myosin heavy chain, fast skeletal muscle-like	Salmo salar	8	1	Rim	1368	Deamidation on	N	0.75	3	4
8.1R	8	1	Rim	A0A1S3QCR9	myosin heavy chain, fast skeletal muscle-like	Salmo salar	8	1	Rim	1505	Deamidation on	N	0.33	1	3
8.1R	8	1	Rim	A0A1S3QCR9	myosin heavy chain, fast skeletal muscle-like	Salmo salar	8	1	Rim	1507	Deamidation on	N	0.11	1	9
8.1R	8	1	Rim	A0A1S3QCR9	myosin heavy chain, fast skeletal muscle-like	Salmo salar	8	1	Rim	1511	Calcium on	E	0.11	1	9
8.1R	8	1	Rim	A0A1S3QCR9	myosin heavy chain, fast skeletal muscle-like	Salmo salar	8	1	Rim	1514	Sodium on	D	0.11	1	9
8.1R	8	1	Rim	A0A1S3QCR9	myosin heavy chain, fast skeletal muscle-like	Salmo salar	8	1	Rim	1680	Citrullination on	R	0.57	4	7
8.1R	8	1	Rim	A0A1S3QCR9	myosin heavy chain, fast skeletal muscle-like	Salmo salar	8	1	Rim	1681	Ammonia loss on	N	0.2	3	15
8.1R	8	1	Rim	A0A1S3QCR9	myosin heavy chain, fast skeletal muscle-like	Salmo salar	8	1	Rim	1681	Deamidation on	N	0.27	4	15
8.1R	8	1	Rim	A0A1S3QCR9	myosin heavy chain, fast skeletal muscle-like	Salmo salar	8	1	Rim	1687	Calcium on	E	0.07	1	15
8.1R	8	1	Rim	A0A1S3Q7E3	collagen alpha-1(I) chain-like	Salmo salar	8	1	Rim	184	Phosphorylation on	T	1	1	1
8.1R	8	1	Rim	A0A1S3Q7E3	collagen alpha-1(I) chain-like	Salmo salar	8	1	Rim	322	Deamidation on	N	0.5	2	4
8.1R	8	1	Rim	A0A1S3Q7E3	collagen alpha-1(I) chain-like	Salmo salar	8	1	Rim	334	Hydroxylation on	P	0.5	2	4
8.1R	8	1	Rim	A0A1S3Q7E3	collagen alpha-1(I) chain-like	Salmo salar	8	1	Rim	340	Hydroxylation on	K	0.5	2	4
8.1R	8	1	Rim	A0A1S3Q7E3	collagen alpha-1(I) chain-like	Salmo salar	8	1	Rim	397	Hydroxylation on	P	1	2	2
8.1R	8	1	Rim	A0A1S3Q7E3	collagen alpha-1(I) chain-like	Salmo salar	8	1	Rim	400	Hydroxylation on	P	1	2	2
8.1R	8	1	Rim	A0A1S3Q7E3	collagen alpha-1(I) chain-like	Salmo salar	8	1	Rim	439	Hydroxylation on	P	0.5	1	2
8.1R	8	1	Rim	A0A1S3Q7E3	collagen alpha-1(I) chain-like	Salmo salar	8	1	Rim	448	Hydroxylation on	P	1	2	2
8.1R	8	1	Rim	A0A1S3Q7E3	collagen alpha-1(I) chain-like	Salmo salar	8	1	Rim	463	Hydroxylation on	P	1	2	2
8.1R	8	1	Rim	A0A1S3Q7E3	collagen alpha-1(I) chain-like	Salmo salar	8	1	Rim	472	Hydroxylation on	P	1	2	2
8.1R	8	1	Rim	A0A1S3Q7E3	collagen alpha-1(I) chain-like	Salmo salar	8	1	Rim	484	Hydroxylation on	P	1	1	1
8.1R	8	1	Rim	A0A1S3Q7E3	collagen alpha-1(I) chain-like	Salmo salar	8	1	Rim	517	Hydroxylation on	P	1	1	1
8.1R	8	1	Rim	A0A1S3Q7E3	collagen alpha-1(I) chain-like	Salmo salar	8	1	Rim	523	Hydroxylation on	P	1	1	1
8.1R	8	1	Rim	A0A1S3Q7E3	collagen alpha-1(I) chain-like	Salmo salar	8	1	Rim	532	Hydroxylation on	P	1	1	1
8.1R	8	1	Rim	A0A1S3Q7E3	collagen alpha-1(I) chain-like	Salmo salar	8	1	Rim	535	Hydroxylation on	P	1	1	1
8.1R	8	1	Rim	A0A1S3Q7E3	collagen alpha-1(I) chain-like	Salmo salar	8	1	Rim	549	Deamidation on	N	0.33	1	3
8.1R	8	1	Rim	A0A1S3Q7E3	collagen alpha-1(I) chain-like	Salmo salar	8	1	Rim	565	Hydroxylation on	P	1	2	2
8.1R	8	1	Rim	A0A1S3Q7E3	collagen alpha-1(I) chain-like	Salmo salar	8	1	Rim	571	Hydroxylation on	P	0.5	1	2
8.1R	8	1	Rim	A0A1S3Q7E3	collagen alpha-1(I) chain-like	Salmo salar	8	1	Rim	598	Hydroxylation on	P	1	1	1
8.1R	8	1	Rim	A0A1S3Q7E3	collagen alpha-1(I) chain-like	Salmo salar	8	1	Rim	628	Deamidation on	N	0.67	2	3
8.1R	8	1	Rim	A0A1S3Q7E3	collagen alpha-1(I) chain-like	Salmo salar	8	1	Rim	634	Hydroxylation on	P	1	3	3
8.1R	8	1	Rim	A0A1S3Q7E3	collagen alpha-1(I) chain-like	Salmo salar	8	1	Rim	658	Hydroxylation on	P	1	1	1
8.1R	8	1	Rim	A0A1S3Q7E3	collagen alpha-1(I) chain-like	Salmo salar	8	1	Rim	670	Hydroxylation on	P	1	1	1
8.1R	8	1	Rim	A0A1S3Q7E3	collagen alpha-1(I) chain-like	Salmo salar	8	1	Rim	712	Hydroxylation on	P	0.5	1	2
8.1R	8	1	Rim	A0A1S3Q7E3	collagen alpha-1(I) chain-like	Salmo salar	8	1	Rim	718	Hydroxylation on	P	1	2	2
8.1R	8	1	Rim	A0A1S3Q7E3	collagen alpha-1(I) chain-like	Salmo salar	8	1	Rim	760	Hydroxylation on	P	0.43	3	7
8.1R	8	1	Rim	A0A1S3Q7E3	collagen alpha-1(I) chain-like	Salmo salar	8	1	Rim	778	Hydroxylation on	P	0.43	3	7
8.1R	8	1	Rim	A0A1S3Q7E3	collagen alpha-1(I) chain-like	Salmo salar	8	1	Rim	796	Hydroxylation on	P	1	2	2
8.1R	8	1	Rim	A0A1S3Q7E3	collagen alpha-1(I) chain-like	Salmo salar	8	1	Rim	811	Hydroxylation on	P	0.5	1	2
8.1R	8	1	Rim	A0A1S3Q7E3	collagen alpha-1(I) chain-like	Salmo salar	8	1	Rim	829	Hydroxylation on	P	1	1	1
8.1R	8	1	Rim	A0A1S3Q7E3	collagen alpha-1(I) chain-like	Salmo salar	8	1	Rim	838	Hydroxylation on	P	1	1	1
8.1R	8	1	Rim	A0A1S3Q7E3	collagen alpha-1(I) chain-like	Salmo salar	8	1	Rim	859	Hydroxylation on	P	1	1	1
8.1R	8	1	Rim	A0A1S3Q7E3	collagen alpha-1(I) chain-like	Salmo salar	8	1	Rim	865	Hydroxylation on	P	1	1	1
8.1R	8	1	Rim	A0A1S3Q7E3	collagen alpha-1(I) chain-like	Salmo salar	8	1	Rim	874	Hydroxylation on	P	1	1	1
8.1R	8	1	Rim	A0A1S3Q7E3	collagen alpha-1(I) chain-like	Salmo salar	8	1	Rim	886	Hydroxylation on	P	1	1	1
8.1R	8	1	Rim	A0A1S3Q7E3	collagen alpha-1(I) chain-like	Salmo salar	8	1	Rim	907	Hydroxylation on	P	1	1	1
8.1R	8	1	Rim	A0A1S3Q7E3	collagen alpha-1(I) chain-like	Salmo salar	8	1	Rim	916	Hydroxylation on	P	1	1	1
8.1R	8	1	Rim	A0A1S3Q7E3	collagen alpha-1(I) chain-like	Salmo salar	8	1	Rim	934	Hydroxylation on	P	0.6	3	5
8.1R	8	1	Rim	A0A1S3Q7E3	collagen alpha-1(I) chain-like	Salmo salar	8	1	Rim	937	Hydroxylation on	P	0.6	3	5
8.1R	8	1	Rim	A0A1S3Q7E3	collagen alpha-1(I) chain-like	Salmo salar	8	1	Rim	964	Hydroxylation on	P	1	1	1
8.1R	8	1	Rim	A0A1S3Q7E3	collagen alpha-1(I) chain-like	Salmo salar	8	1	Rim	985	Hydroxylation on	P	1	2	2
8.1R	8	1	Rim	A0A1S3Q7E3	collagen alpha-1(I) chain-like	Salmo salar	8	1	Rim	991	Hydroxylation on	P	0.5	1	2
8.1R	8	1	Rim	A0A1S3Q7E3	collagen alpha-1(I) chain-like	Salmo salar	8	1	Rim	1066	Deamidation on	N	0.5	2	4
8.1R	8	1	Rim	A0A1S3Q7E3	collagen alpha-1(I) chain-like	Salmo salar	8	1	Rim	1105	Hydroxylation on	P	0.67	2	3
8.1R	8	1	Rim	A0A1S3Q7E3	collagen alpha-1(I) chain-like	Salmo salar	8	1	Rim	1108	Hydroxylation on	P	0.33	1	3
8.1R	8	1	Rim	A0A1S3Q7E3	collagen alpha-1(I) chain-like	Salmo salar	8	1	Rim	1116	Potassium on	E	0.33	1	3
8.1R	8	1	Rim	A0A1S3Q7E3	collagen alpha-1(I) chain-like	Salmo salar	8	1	Rim	1116	Sodium on	E	0.33	1	3
8.1R	8	1	Rim	A0A1S3Q7E3	collagen alpha-1(I) chain-like	Salmo salar	8	1	Rim	1123	Ammonia loss on	N	0.33	1	3
8.1R	8	1	Rim	A0A1S3Q7E3	collagen alpha-1(I) chain-like	Salmo salar	8	1	Rim	1144	Deamidation on	N	1	1	1
8.1R	8	1	Rim	A0A1S3Q7E3	collagen alpha-1(I) chain-like	Salmo salar	8	1	Rim	1153	Hydroxylation on	P	1	1	1
8.1R	8	1	Rim	A0A1S3NIA6	myosin-6	Salmo salar	8	1	Rim	1	Acetylation on	N-term	1	1	1
8.1R	8	1	Rim	A0A1S3NIA6	myosin-6	Salmo salar	8	1	Rim	231	Deamidation on	N	0.5	2	4
8.1R	8	1	Rim	A0A1S3NIA6	myosin-6	Salmo salar	8	1	Rim	489	Deamidation on	N	0.5	1	2
8.1R	8	1	Rim	A0A1S3NIA6	myosin-6	Salmo salar	8	1	Rim	596	Deamidation on	N	0.33	1	3
8.1R	8	1	Rim	A0A1S3NIA6	myosin-6	Salmo salar	8	1	Rim	978	Deamidation on	N	0.14	1	7
8.1R	8	1	Rim	A0A1S3NIA6	myosin-6	Salmo salar	8	1	Rim	1019	Deamidation on	N	0.33	1	3
8.1R	8	1	Rim	A0A1S3NIA6	myosin-6	Salmo salar	8	1	Rim	1072	Deamidation on	N	0.43	3	7
8.1R	8	1	Rim	A0A1S3NIA6	myosin-6	Salmo salar	8	1	Rim	1409	Deamidation on	N	0.5	1	2
8.1R	8	1	Rim	A0A1S3NIA6	myosin-6	Salmo salar	8	1	Rim	1424	Deamidation on	N	0.33	1	3
8.1R	8	1	Rim	A0A1S3NIA6	myosin-6	Salmo salar	8	1	Rim	1721	Deamidation on	N	0.33	1	3
8.1R	8	1	Rim	A0A0J8CM32	Adenosylhomocysteinase	Beta vulgaris subsp. vulgaris	8	1	Rim	221	Deamidation on	N	0.33	1	3
8.1R	8	1	Rim	Q6R758	Muscle fatty acid binding protein	Salmo salar	8	1	Rim	1	Acetylation on	N-term	1	3	3
8.1R	8	1	Rim	A0A1S3LCK1	ATP-dependent 6-phosphofructokinase	Salmo salar	8	1	Rim	442	Deamidation on	N	1	1	1
8.1R	8	1	Rim	Q7ZZN0	Myosin regulatory light chain 2	Salmo salar	8	1	Rim	19	Ammonia loss on	N	0.06	1	18
8.1R	8	1	Rim	Q7ZZN0	Myosin regulatory light chain 2	Salmo salar	8	1	Rim	25	Magnesium on	E	0.06	1	18
8.1R	8	1	Rim	Q7ZZN0	Myosin regulatory light chain 2	Salmo salar	8	1	Rim	26	Deamidation on	Q	0.06	1	18
8.1R	8	1	Rim	Q7ZZN0	Myosin regulatory light chain 2	Salmo salar	8	1	Rim	42	Hydroxylation on	N	0.06	1	16
8.1R	8	1	Rim	Q7ZZN0	Myosin regulatory light chain 2	Salmo salar	8	1	Rim	43	Citrullination on	R	0.06	1	16
8.1R	8	1	Rim	Q7ZZN0	Myosin regulatory light chain 2	Salmo salar	8	1	Rim	54	Sodium on	D	0.05	1	20
8.1R	8	1	Rim	Q7ZZN0	Myosin regulatory light chain 2	Salmo salar	8	1	Rim	61	Deamidation on	Q	0.05	1	20
8.1R	8	1	Rim	Q7ZZN0	Myosin regulatory light chain 2	Salmo salar	8	1	Rim	63	Deamidation on	N	0.05	1	20
8.1R	8	1	Rim	Q7ZZN0	Myosin regulatory light chain 2	Salmo salar	8	1	Rim	66	Deamidation on	N	0.09	1	11
8.1R	8	1	Rim	Q7ZZN0	Myosin regulatory light chain 2	Salmo salar	8	1	Rim	81	Deamidation on	N	0.33	2	6
8.1R	8	1	Rim	A0A1S3MVJ3	ATP synthase subunit beta	Salmo salar	8	1	Rim	210	Deamidation on	N	0.2	1	5
8.1R	8	1	Rim	A0A1S3PM55	collagen alpha-3(VI) chain-like	Salmo salar	8	1	Rim	1169	Deamidation on	N	0.67	2	3
8.1R	8	1	Rim	A0A1S3PM55	collagen alpha-3(VI) chain-like	Salmo salar	8	1	Rim	1772	Deamidation on	N	0.67	2	3
8.1R	8	1	Rim	A0A1S3PM55	collagen alpha-3(VI) chain-like	Salmo salar	8	1	Rim	2375	Deamidation on	N	0.67	2	3
8.1R	8	1	Rim	A0A1S3Q9J7	myosin-7-like	Salmo salar	8	1	Rim	202	Deamidation on	N	0.14	1	7
8.1R	8	1	Rim	A0A1S3Q9J7	myosin-7-like	Salmo salar	8	1	Rim	243	Deamidation on	N	0.33	1	3
8.1R	8	1	Rim	A0A1S3Q9J7	myosin-7-like	Salmo salar	8	1	Rim	633	Deamidation on	N	0.5	1	2
8.1R	8	1	Rim	A0A1S3Q9J7	myosin-7-like	Salmo salar	8	1	Rim	648	Deamidation on	N	0.33	1	3
8.1R	8	1	Rim	A0A1S3Q9J7	myosin-7-like	Salmo salar	8	1	Rim	945	Deamidation on	N	0.33	1	3
8.1R	8	1	Rim	A0A1S2X522	phosphopyruvate hydratase	Salmo salar	8	1	Rim	17	Ammonia loss on	N	0.03	1	40
8.1R	8	1	Rim	A0A1S2X522	phosphopyruvate hydratase	Salmo salar	8	1	Rim	18	Hydroxylation on	P	0.03	1	40
8.1R	8	1	Rim	A0A1S2X522	phosphopyruvate hydratase	Salmo salar	8	1	Rim	21	Calcium on	E	0.03	1	40
8.1R	8	1	Rim	A0A1S2X522	phosphopyruvate hydratase	Salmo salar	8	1	Rim	23	Sodium on	D	0.03	1	40
8.1R	8	1	Rim	A0A1S2X522	phosphopyruvate hydratase	Salmo salar	8	1	Rim	166	Deamidation on	Q	0.05	2	41
8.1R	8	1	Rim	A0A1S2X522	phosphopyruvate hydratase	Salmo salar	8	1	Rim	167	Sodium on	E	0.1	4	41
8.1R	8	1	Rim	A0A1S2X522	phosphopyruvate hydratase	Salmo salar	8	1	Rim	167	Calcium on	E	0.05	2	41
8.1R	8	1	Rim	A0A1S2X522	phosphopyruvate hydratase	Salmo salar	8	1	Rim	177	Deamidation on	N	0.12	5	41
8.1R	8	1	Rim	A0A1S2X522	phosphopyruvate hydratase	Salmo salar	8	1	Rim	177	Hydroxylation on	N	0.02	1	41
8.1R	8	1	Rim	A0A1S2X522	phosphopyruvate hydratase	Salmo salar	8	1	Rim	191	Deamidation on	N	0.4	2	5
8.1R	8	1	Rim	A0A1S2X522	phosphopyruvate hydratase	Salmo salar	8	1	Rim	210	Sodium on	E	0.14	1	7
8.1R	8	1	Rim	A0A1S2X522	phosphopyruvate hydratase	Salmo salar	8	1	Rim	220	Deamidation on	N	0.29	2	7
8.1R	8	1	Rim	A0A1S2X522	phosphopyruvate hydratase	Salmo salar	8	1	Rim	245	Calcium on	D	0.01	1	77
8.1R	8	1	Rim	A0A1S2X522	phosphopyruvate hydratase	Salmo salar	8	1	Rim	274	Calcium on	D	0.17	1	6
8.1R	8	1	Rim	A0A1S2X522	phosphopyruvate hydratase	Salmo salar	8	1	Rim	275	Deamidation on	Q	0.17	1	6
8.1R	8	1	Rim	A0A1S2X522	phosphopyruvate hydratase	Salmo salar	8	1	Rim	281	Formylation on	K	0.17	1	6
8.1R	8	1	Rim	A0A1S2X522	phosphopyruvate hydratase	Salmo salar	8	1	Rim	294	Sodium on	D	0.09	1	11
8.1R	8	1	Rim	A0A1S2X522	phosphopyruvate hydratase	Salmo salar	8	1	Rim	298	Deamidation on	Q	0.27	3	11
8.1R	8	1	Rim	A0A1S2X522	phosphopyruvate hydratase	Salmo salar	8	1	Rim	306	Hydroxylation on	K	0.36	4	11
8.1R	8	1	Rim	A0A1S2X522	phosphopyruvate hydratase	Salmo salar	8	1	Rim	318	Calcium on	D	0.04	2	53
8.1R	8	1	Rim	A0A1S2X522	phosphopyruvate hydratase	Salmo salar	8	1	Rim	318	Sodium on	D	0.04	2	53
8.1R	8	1	Rim	A0A1S2X522	phosphopyruvate hydratase	Salmo salar	8	1	Rim	319	Sodium on	D	0.02	1	53
8.1R	8	1	Rim	A0A1S2X522	phosphopyruvate hydratase	Salmo salar	8	1	Rim	345	Deamidation on	N	0.33	1	3
8.1R	8	1	Rim	A0A1S2X522	phosphopyruvate hydratase	Salmo salar	8	1	Rim	363	Deamidation on	N	0.62	10	16
8.1R	8	1	Rim	A0A1S2X522	phosphopyruvate hydratase	Salmo salar	8	1	Rim	363	Ammonia loss on	N	0.19	3	16
8.1R	8	1	Rim	A0A1S2X522	phosphopyruvate hydratase	Salmo salar	8	1	Rim	406	Formylation on	K	1	1	1
8.1R	8	1	Rim	A0A1S3N9H0	alpha-actinin-3-like	Salmo salar	8	1	Rim	239	Deamidation on	N	0.33	1	3
8.1R	8	1	Rim	A0A1S3N9H0	alpha-actinin-3-like	Salmo salar	8	1	Rim	532	Deamidation on	N	1	1	1
8.1R	8	1	Rim	A0A1S3N9H0	alpha-actinin-3-like	Salmo salar	8	1	Rim	687	Ammonia loss on	N	0.5	1	2
8.1R	8	1	Rim	A0A1S3R5J0	Calsequestrin	Salmo salar	8	1	Rim	216	Deamidation on	N	0.33	2	6
8.1R	8	1	Rim	B5DG55	Alpha-1,4 glucan phosphorylase	Salmo salar	8	1	Rim	58	Deamidation on	N	0.29	2	7
8.1R	8	1	Rim	B5DG55	Alpha-1,4 glucan phosphorylase	Salmo salar	8	1	Rim	173	Deamidation on	N	0.54	7	13
8.1R	8	1	Rim	B5DG55	Alpha-1,4 glucan phosphorylase	Salmo salar	8	1	Rim	173	Ammonia loss on	N	0.08	1	13
8.1R	8	1	Rim	B5DG55	Alpha-1,4 glucan phosphorylase	Salmo salar	8	1	Rim	173	Hydroxylation on	N	0.23	3	13
8.1R	8	1	Rim	B5DG55	Alpha-1,4 glucan phosphorylase	Salmo salar	8	1	Rim	176	Deamidation on	Q	0.38	5	13
8.1R	8	1	Rim	B5DG55	Alpha-1,4 glucan phosphorylase	Salmo salar	8	1	Rim	178	Sodium on	E	0.15	2	13
8.1R	8	1	Rim	B5DG55	Alpha-1,4 glucan phosphorylase	Salmo salar	8	1	Rim	228	Sodium on	D	0.11	1	9
8.1R	8	1	Rim	B5DG55	Alpha-1,4 glucan phosphorylase	Salmo salar	8	1	Rim	235	Citrullination on	R	0.11	1	9
8.1R	8	1	Rim	B5DG55	Alpha-1,4 glucan phosphorylase	Salmo salar	8	1	Rim	236	Deamidation on	N	0.33	1	3
8.1R	8	1	Rim	B5DG55	Alpha-1,4 glucan phosphorylase	Salmo salar	8	1	Rim	283	Deamidation on	N	0.33	2	6
8.1R	8	1	Rim	B5DG55	Alpha-1,4 glucan phosphorylase	Salmo salar	8	1	Rim	306	Deamidation on	Q	0.25	1	4
8.1R	8	1	Rim	B5DG55	Alpha-1,4 glucan phosphorylase	Salmo salar	8	1	Rim	329	Deamidation on	Q	0.5	1	2
8.1R	8	1	Rim	B5DG55	Alpha-1,4 glucan phosphorylase	Salmo salar	8	1	Rim	339	Deamidation on	N	0.29	2	7
8.1R	8	1	Rim	B5DG55	Alpha-1,4 glucan phosphorylase	Salmo salar	8	1	Rim	567	Deamidation on	Q	0.17	1	6
8.1R	8	1	Rim	B5DG55	Alpha-1,4 glucan phosphorylase	Salmo salar	8	1	Rim	648	Deamidation on	N	0.2	1	5
8.1R	8	1	Rim	B5DG55	Alpha-1,4 glucan phosphorylase	Salmo salar	8	1	Rim	673	Sodium on	E	0.14	1	7
8.1R	8	1	Rim	B5DG55	Alpha-1,4 glucan phosphorylase	Salmo salar	8	1	Rim	679	Deamidation on	N	0.14	1	7
8.1R	8	1	Rim	B5DG55	Alpha-1,4 glucan phosphorylase	Salmo salar	8	1	Rim	685	Deamidation on	N	0.75	3	4
8.1R	8	1	Rim	B5DG55	Alpha-1,4 glucan phosphorylase	Salmo salar	8	1	Rim	685	Ammonia loss on	N	0.25	1	4
8.1R	8	1	Rim	C0H9I1	Fructose-bisphosphate aldolase	Salmo salar	8	1	Rim	34	Sodium on	D	0.14	1	7
8.1R	8	1	Rim	C0H9I1	Fructose-bisphosphate aldolase	Salmo salar	8	1	Rim	34	Calcium on	D	0.14	1	7
8.1R	8	1	Rim	C0H9I1	Fructose-bisphosphate aldolase	Salmo salar	8	1	Rim	119	Deamidation on	N	0.57	20	35
8.1R	8	1	Rim	C0H9I1	Fructose-bisphosphate aldolase	Salmo salar	8	1	Rim	119	Ammonia loss on	N	0.14	5	35
8.1R	8	1	Rim	C0H9I1	Fructose-bisphosphate aldolase	Salmo salar	8	1	Rim	121	Sodium on	E	0.09	3	35
8.1R	8	1	Rim	C0H9I1	Fructose-bisphosphate aldolase	Salmo salar	8	1	Rim	125	Deamidation on	Q	0.03	1	35
8.1R	8	1	Rim	P55052	Fatty acid-binding protein 5	Bos taurus	8	1	Rim	1	Acetylation on	N-term	1	1	1
8.1R	8	1	Rim	O93376	fast myotomal muscle troponin-T	Salmo salar	8	1	Rim	1	Acetylation on	N-term	1	2	2
8.1R	8	1	Rim	O93376	fast myotomal muscle troponin-T	Salmo salar	8	1	Rim	36	Ammonia loss on	N	0.5	1	2
8.1R	8	1	Rim	A0A1S3MVQ2	Hemopexin	Salmo salar	8	1	Rim	74	Deamidation on	N	1	1	1
8.1R	8	1	Rim	A0A1S3MVQ2	Hemopexin	Salmo salar	8	1	Rim	226	Deamidation on	N	1	1	1
8.1R	8	1	Rim	B5X3F7	Thymidine phosphorylase	Salmo salar	8	1	Rim	1	Acetylation on	N-term	1	1	1
8.1R	8	1	Rim	B5X3F7	Thymidine phosphorylase	Salmo salar	8	1	Rim	311	Deamidation on	N	0.5	1	2
8.1R	8	1	Rim	A0A1S3PX04	Protein disulfide-isomerase	Salmo salar	8	1	Rim	95	Methylation on	R	1	1	1
8.5R	8	5	Rim	A0A1S3SM10	collagen alpha-1(I) chain-like	Salmo salar	8	5	Rim	468	Hydroxylation on	P	1	1	1
8.5R	8	5	Rim	A0A1S3SM10	collagen alpha-1(I) chain-like	Salmo salar	8	5	Rim	477	Hydroxylation on	P	1	1	1
8.5R	8	5	Rim	A0A1S3SM10	collagen alpha-1(I) chain-like	Salmo salar	8	5	Rim	801	Hydroxylation on	P	1	2	2
8.5R	8	5	Rim	A0A1S3SM10	collagen alpha-1(I) chain-like	Salmo salar	8	5	Rim	912	Hydroxylation on	P	1	1	1
8.5R	8	5	Rim	A0A1S3SM10	collagen alpha-1(I) chain-like	Salmo salar	8	5	Rim	921	Hydroxylation on	P	1	1	1
8.5R	8	5	Rim	A0A1S3SM10	collagen alpha-1(I) chain-like	Salmo salar	8	5	Rim	990	Hydroxylation on	P	1	2	2
8.5R	8	5	Rim	A0A1S3SM10	collagen alpha-1(I) chain-like	Salmo salar	8	5	Rim	1071	Deamidation on	N	0.5	1	2
8.9R	8	9	Rim	B5DGZ1	ADP/ATP translocase	Salmo salar	8	9	Rim	1	Acetylation on	N-term	1	1	1
8.9R	8	9	Rim	A0A0J8BDJ4	UTP--glucose-1-phosphate uridylyltransferase	Beta vulgaris subsp. vulgaris	8	9	Rim	1	Acetylation on	N-term	1	1	1
8.9R	8	9	Rim	B5X142	Aspartate aminotransferase	Salmo salar	8	9	Rim	161	Deamidation on	N	0.5	1	2
8.9R	8	9	Rim	B5X142	Aspartate aminotransferase	Salmo salar	8	9	Rim	319	Deamidation on	N	1	2	2
8.9R	8	9	Rim	A0A1S2X3Z6	Fructose-bisphosphate aldolase	Salmo salar	8	9	Rim	1	Acetylation on	N-term	0.05	2	38
8.9R	8	9	Rim	A0A1S2X3Z6	Fructose-bisphosphate aldolase	Salmo salar	8	9	Rim	2	Hydroxylation on	P	0.05	2	38
8.9R	8	9	Rim	A0A1S2X3Z6	Fructose-bisphosphate aldolase	Salmo salar	8	9	Rim	6	Hydroxylation on	P	0.24	9	38
8.9R	8	9	Rim	A0A1S2X3Z6	Fructose-bisphosphate aldolase	Salmo salar	8	9	Rim	11	Sodium on	D	0.03	1	38
8.9R	8	9	Rim	A0A1S2X3Z6	Fructose-bisphosphate aldolase	Salmo salar	8	9	Rim	12	Deamidation on	Q	0.08	3	38
8.9R	8	9	Rim	A0A1S2X3Z6	Fructose-bisphosphate aldolase	Salmo salar	8	9	Rim	13	Acetylation on	K	0.05	2	38
8.9R	8	9	Rim	A0A1S2X3Z6	Fructose-bisphosphate aldolase	Salmo salar	8	9	Rim	13	Carbamyl on	K	0.03	1	38
8.9R	8	9	Rim	A0A1S2X3Z6	Fructose-bisphosphate aldolase	Salmo salar	8	9	Rim	13	Formylation on	K	0.03	1	38
8.9R	8	9	Rim	A0A1S2X3Z6	Fructose-bisphosphate aldolase	Salmo salar	8	9	Rim	34	Sodium on	D	0.03	1	34
8.9R	8	9	Rim	A0A1S2X3Z6	Fructose-bisphosphate aldolase	Salmo salar	8	9	Rim	34	Calcium on	D	0.06	2	34
8.9R	8	9	Rim	A0A1S2X3Z6	Fructose-bisphosphate aldolase	Salmo salar	8	9	Rim	42	Acetylation on	K	0.03	1	34
8.9R	8	9	Rim	A0A1S2X3Z6	Fructose-bisphosphate aldolase	Salmo salar	8	9	Rim	42	Hydroxylation on	K	0.06	2	34
8.9R	8	9	Rim	A0A1S2X3Z6	Fructose-bisphosphate aldolase	Salmo salar	8	9	Rim	42	Formylation on	K	0.03	1	34
8.9R	8	9	Rim	A0A1S2X3Z6	Fructose-bisphosphate aldolase	Salmo salar	8	9	Rim	48	Deamidation on	N	0.5	4	8
8.9R	8	9	Rim	A0A1S2X3Z6	Fructose-bisphosphate aldolase	Salmo salar	8	9	Rim	48	Hydroxylation on	N	0.25	2	8
8.9R	8	9	Rim	A0A1S2X3Z6	Fructose-bisphosphate aldolase	Salmo salar	8	9	Rim	51	Deamidation on	N	0.12	1	8
8.9R	8	9	Rim	A0A1S2X3Z6	Fructose-bisphosphate aldolase	Salmo salar	8	9	Rim	55	Deamidation on	N	0.12	1	8
8.9R	8	9	Rim	A0A1S2X3Z6	Fructose-bisphosphate aldolase	Salmo salar	8	9	Rim	61	Deamidation on	Q	0.38	3	8
8.9R	8	9	Rim	A0A1S2X3Z6	Fructose-bisphosphate aldolase	Salmo salar	8	9	Rim	110	Carboxylation on	D	0.08	2	24
8.9R	8	9	Rim	A0A1S2X3Z6	Fructose-bisphosphate aldolase	Salmo salar	8	9	Rim	110	Calcium on	D	0.04	1	24
8.9R	8	9	Rim	A0A1S2X3Z6	Fructose-bisphosphate aldolase	Salmo salar	8	9	Rim	111	Methylation on	K	0.08	2	24
8.9R	8	9	Rim	A0A1S2X3Z6	Fructose-bisphosphate aldolase	Salmo salar	8	9	Rim	115	Hydroxylation on	P	0.1	7	73
8.9R	8	9	Rim	A0A1S2X3Z6	Fructose-bisphosphate aldolase	Salmo salar	8	9	Rim	120	Deamidation on	N	0.45	33	73
8.9R	8	9	Rim	A0A1S2X3Z6	Fructose-bisphosphate aldolase	Salmo salar	8	9	Rim	120	Ammonia loss on	N	0.21	15	73
8.9R	8	9	Rim	A0A1S2X3Z6	Fructose-bisphosphate aldolase	Salmo salar	8	9	Rim	120	Hydroxylation on	N	0.04	3	73
8.9R	8	9	Rim	A0A1S2X3Z6	Fructose-bisphosphate aldolase	Salmo salar	8	9	Rim	122	Sodium on	E	0.08	6	73
8.9R	8	9	Rim	A0A1S2X3Z6	Fructose-bisphosphate aldolase	Salmo salar	8	9	Rim	122	Potassium on	E	0.01	1	73
8.9R	8	9	Rim	A0A1S2X3Z6	Fructose-bisphosphate aldolase	Salmo salar	8	9	Rim	122	Calcium on	E	0.03	2	73
8.9R	8	9	Rim	A0A1S2X3Z6	Fructose-bisphosphate aldolase	Salmo salar	8	9	Rim	122	Carboxylation on	E	0.01	1	73
8.9R	8	9	Rim	A0A1S2X3Z6	Fructose-bisphosphate aldolase	Salmo salar	8	9	Rim	126	Deamidation on	Q	0.08	6	73
8.9R	8	9	Rim	A0A1S2X3Z6	Fructose-bisphosphate aldolase	Salmo salar	8	9	Rim	169	Deamidation on	N	0.5	2	4
8.9R	8	9	Rim	A0A1S2X3Z6	Fructose-bisphosphate aldolase	Salmo salar	8	9	Rim	179	Deamidation on	Q	0.8	8	10
8.9R	8	9	Rim	A0A1S2X3Z6	Fructose-bisphosphate aldolase	Salmo salar	8	9	Rim	188	Magnesium on	E	0.8	8	10
8.9R	8	9	Rim	A0A1S2X3Z6	Fructose-bisphosphate aldolase	Salmo salar	8	9	Rim	208	Formylation on	K	0.33	2	6
8.9R	8	9	Rim	A0A1S2X3Z6	Fructose-bisphosphate aldolase	Salmo salar	8	9	Rim	208	Acetylation on	K	0.33	2	6
8.9R	8	9	Rim	A0A1S2X3Z6	Fructose-bisphosphate aldolase	Salmo salar	8	9	Rim	232	Deamidation on	N	0.5	1	2
8.9R	8	9	Rim	A0A1S2X3Z6	Fructose-bisphosphate aldolase	Salmo salar	8	9	Rim	247	Deamidation on	Q	0.14	3	21
8.9R	8	9	Rim	A0A1S2X3Z6	Fructose-bisphosphate aldolase	Salmo salar	8	9	Rim	248	Sodium on	D	0.05	1	21
8.9R	8	9	Rim	A0A1S2X3Z6	Fructose-bisphosphate aldolase	Salmo salar	8	9	Rim	248	Calcium on	D	0.05	1	21
8.9R	8	9	Rim	A0A1S2X3Z6	Fructose-bisphosphate aldolase	Salmo salar	8	9	Rim	312	Formylation on	K	1	2	2
8.9R	8	9	Rim	A0A1S2X3Z6	Fructose-bisphosphate aldolase	Salmo salar	8	9	Rim	325	Deamidation on	Q	0.4	2	5
8.9R	8	9	Rim	A0A1S2X3Z6	Fructose-bisphosphate aldolase	Salmo salar	8	9	Rim	340	Deamidation on	Q	0.5	1	2
8.9R	8	9	Rim	C0H9I1	Fructose-bisphosphate aldolase	Salmo salar	8	9	Rim	34	Sodium on	D	0.03	1	33
8.9R	8	9	Rim	C0H9I1	Fructose-bisphosphate aldolase	Salmo salar	8	9	Rim	34	Calcium on	D	0.06	2	33
8.9R	8	9	Rim	C0H9I1	Fructose-bisphosphate aldolase	Salmo salar	8	9	Rim	42	Hydroxylation on	K	0.06	2	33
8.9R	8	9	Rim	C0H9I1	Fructose-bisphosphate aldolase	Salmo salar	8	9	Rim	42	Formylation on	K	0.03	1	33
8.9R	8	9	Rim	C0H9I1	Fructose-bisphosphate aldolase	Salmo salar	8	9	Rim	42	Acetylation on	K	0.03	1	33
8.9R	8	9	Rim	C0H9I1	Fructose-bisphosphate aldolase	Salmo salar	8	9	Rim	109	Carboxylation on	D	0.08	2	24
8.9R	8	9	Rim	C0H9I1	Fructose-bisphosphate aldolase	Salmo salar	8	9	Rim	109	Calcium on	D	0.04	1	24
8.9R	8	9	Rim	C0H9I1	Fructose-bisphosphate aldolase	Salmo salar	8	9	Rim	110	Methylation on	K	0.08	2	24
8.9R	8	9	Rim	C0H9I1	Fructose-bisphosphate aldolase	Salmo salar	8	9	Rim	114	Hydroxylation on	P	0.1	7	73
8.9R	8	9	Rim	C0H9I1	Fructose-bisphosphate aldolase	Salmo salar	8	9	Rim	119	Deamidation on	N	0.45	33	73
8.9R	8	9	Rim	C0H9I1	Fructose-bisphosphate aldolase	Salmo salar	8	9	Rim	119	Ammonia loss on	N	0.21	15	73
8.9R	8	9	Rim	C0H9I1	Fructose-bisphosphate aldolase	Salmo salar	8	9	Rim	119	Hydroxylation on	N	0.04	3	73
8.9R	8	9	Rim	C0H9I1	Fructose-bisphosphate aldolase	Salmo salar	8	9	Rim	121	Sodium on	E	0.08	6	73
8.9R	8	9	Rim	C0H9I1	Fructose-bisphosphate aldolase	Salmo salar	8	9	Rim	121	Potassium on	E	0.01	1	73
8.9R	8	9	Rim	C0H9I1	Fructose-bisphosphate aldolase	Salmo salar	8	9	Rim	121	Calcium on	E	0.03	2	73
8.9R	8	9	Rim	C0H9I1	Fructose-bisphosphate aldolase	Salmo salar	8	9	Rim	121	Carboxylation on	E	0.01	1	73
8.9R	8	9	Rim	C0H9I1	Fructose-bisphosphate aldolase	Salmo salar	8	9	Rim	125	Deamidation on	Q	0.08	6	73
8.9R	8	9	Rim	C0H9I1	Fructose-bisphosphate aldolase	Salmo salar	8	9	Rim	178	Deamidation on	Q	0.8	8	10
8.9R	8	9	Rim	C0H9I1	Fructose-bisphosphate aldolase	Salmo salar	8	9	Rim	187	Magnesium on	E	0.8	8	10
8.9R	8	9	Rim	A0A1S3PV75	Glucose-6-phosphate isomerase	Salmo salar	8	9	Rim	1	Acetylation on	N-term	1	1	1
8.9R	8	9	Rim	A0A1S3PV75	Glucose-6-phosphate isomerase	Salmo salar	8	9	Rim	359	Deamidation on	N	0.8	4	5
8.9R	8	9	Rim	A0A1S3PV75	Glucose-6-phosphate isomerase	Salmo salar	8	9	Rim	385	Deamidation on	N	1	3	3
8.9R	8	9	Rim	A0A1S3PV75	Glucose-6-phosphate isomerase	Salmo salar	8	9	Rim	474	Deamidation on	N	0.33	1	3
8.9R	8	9	Rim	A0A1S3Q7E3	collagen alpha-1(I) chain-like	Salmo salar	8	9	Rim	397	Hydroxylation on	P	1	1	1
8.9R	8	9	Rim	A0A1S3Q7E3	collagen alpha-1(I) chain-like	Salmo salar	8	9	Rim	400	Hydroxylation on	P	1	1	1
8.9R	8	9	Rim	A0A1S3Q7E3	collagen alpha-1(I) chain-like	Salmo salar	8	9	Rim	448	Hydroxylation on	P	1	1	1
8.9R	8	9	Rim	A0A1S3Q7E3	collagen alpha-1(I) chain-like	Salmo salar	8	9	Rim	463	Hydroxylation on	P	1	1	1
8.9R	8	9	Rim	A0A1S3Q7E3	collagen alpha-1(I) chain-like	Salmo salar	8	9	Rim	472	Hydroxylation on	P	1	1	1
8.9R	8	9	Rim	A0A1S3Q7E3	collagen alpha-1(I) chain-like	Salmo salar	8	9	Rim	517	Hydroxylation on	P	1	1	1
8.9R	8	9	Rim	A0A1S3Q7E3	collagen alpha-1(I) chain-like	Salmo salar	8	9	Rim	523	Hydroxylation on	P	1	1	1
8.9R	8	9	Rim	A0A1S3Q7E3	collagen alpha-1(I) chain-like	Salmo salar	8	9	Rim	565	Hydroxylation on	P	1	3	3
8.9R	8	9	Rim	A0A1S3Q7E3	collagen alpha-1(I) chain-like	Salmo salar	8	9	Rim	571	Hydroxylation on	P	0.67	2	3
8.9R	8	9	Rim	A0A1S3Q7E3	collagen alpha-1(I) chain-like	Salmo salar	8	9	Rim	598	Hydroxylation on	P	1	1	1
8.9R	8	9	Rim	A0A1S3Q7E3	collagen alpha-1(I) chain-like	Salmo salar	8	9	Rim	628	Deamidation on	N	0.33	1	3
8.9R	8	9	Rim	A0A1S3Q7E3	collagen alpha-1(I) chain-like	Salmo salar	8	9	Rim	634	Hydroxylation on	P	1	3	3
8.9R	8	9	Rim	A0A1S3Q7E3	collagen alpha-1(I) chain-like	Salmo salar	8	9	Rim	658	Hydroxylation on	P	1	1	1
8.9R	8	9	Rim	A0A1S3Q7E3	collagen alpha-1(I) chain-like	Salmo salar	8	9	Rim	760	Hydroxylation on	P	0.25	1	4
8.9R	8	9	Rim	A0A1S3Q7E3	collagen alpha-1(I) chain-like	Salmo salar	8	9	Rim	778	Hydroxylation on	P	1	4	4
8.9R	8	9	Rim	A0A1S3Q7E3	collagen alpha-1(I) chain-like	Salmo salar	8	9	Rim	796	Hydroxylation on	P	1	2	2
8.9R	8	9	Rim	A0A1S3Q7E3	collagen alpha-1(I) chain-like	Salmo salar	8	9	Rim	859	Hydroxylation on	P	1	1	1
8.9R	8	9	Rim	A0A1S3Q7E3	collagen alpha-1(I) chain-like	Salmo salar	8	9	Rim	865	Hydroxylation on	P	1	1	1
8.9R	8	9	Rim	A0A1S3Q7E3	collagen alpha-1(I) chain-like	Salmo salar	8	9	Rim	907	Hydroxylation on	P	1	1	1
8.9R	8	9	Rim	A0A1S3Q7E3	collagen alpha-1(I) chain-like	Salmo salar	8	9	Rim	916	Hydroxylation on	P	1	1	1
8.9R	8	9	Rim	A0A1S3Q7E3	collagen alpha-1(I) chain-like	Salmo salar	8	9	Rim	934	Hydroxylation on	P	1	1	1
8.9R	8	9	Rim	A0A1S3Q7E3	collagen alpha-1(I) chain-like	Salmo salar	8	9	Rim	937	Hydroxylation on	P	1	1	1
8.9R	8	9	Rim	A0A1S3Q7E3	collagen alpha-1(I) chain-like	Salmo salar	8	9	Rim	964	Hydroxylation on	P	1	1	1
8.9R	8	9	Rim	A0A1S3Q7E3	collagen alpha-1(I) chain-like	Salmo salar	8	9	Rim	985	Hydroxylation on	P	1	4	4
8.9R	8	9	Rim	A0A1S3Q7E3	collagen alpha-1(I) chain-like	Salmo salar	8	9	Rim	991	Hydroxylation on	P	0.25	1	4
8.9R	8	9	Rim	A0A1S3Q7E3	collagen alpha-1(I) chain-like	Salmo salar	8	9	Rim	1066	Deamidation on	N	0.5	1	2
8.9R	8	9	Rim	A0A1S3N9H0	alpha-actinin-3-like	Salmo salar	8	9	Rim	687	Ammonia loss on	N	0.5	1	2
8.9R	8	9	Rim	A0A1S3N9H0	alpha-actinin-3-like	Salmo salar	8	9	Rim	743	Deamidation on	N	0.33	1	3
8.9R	8	9	Rim	A0A1S3N9H0	alpha-actinin-3-like	Salmo salar	8	9	Rim	773	Deamidation on	N	1	1	1
8.9R	8	9	Rim	A0A803LHN7	Alcohol dehydrogenase	Chenopodium quinoa	8	9	Rim	195	Methylation on	K	1	1	1
8.9R	8	9	Rim	B5DGL9	fructose-bisphosphatase	Salmo salar	8	9	Rim	1	Acetylation on	N-term	1	2	2
8.9R	8	9	Rim	B5DGL9	fructose-bisphosphatase	Salmo salar	8	9	Rim	38	Deamidation on	N	0.67	2	3
8.9R	8	9	Rim	B5DGL9	fructose-bisphosphatase	Salmo salar	8	9	Rim	67	Deamidation on	N	0.4	2	5
8.9R	8	9	Rim	B5DGL9	fructose-bisphosphatase	Salmo salar	8	9	Rim	81	Deamidation on	N	0.38	3	8
8.9R	8	9	Rim	B5DGL9	fructose-bisphosphatase	Salmo salar	8	9	Rim	81	Ammonia loss on	N	0.12	1	8
8.9R	8	9	Rim	B5DGL9	fructose-bisphosphatase	Salmo salar	8	9	Rim	218	Deamidation on	N	0.5	1	2
8.9R	8	9	Rim	B5DGL9	fructose-bisphosphatase	Salmo salar	8	9	Rim	273	Deamidation on	N	0.33	1	3
8.9R	8	9	Rim	B5DGL9	fructose-bisphosphatase	Salmo salar	8	9	Rim	331	Deamidation on	N	0.14	1	7
8.9R	8	9	Rim	B5DG55	Alpha-1,4 glucan phosphorylase	Salmo salar	8	9	Rim	24	Deamidation on	N	0.33	1	3
8.9R	8	9	Rim	B5DG55	Alpha-1,4 glucan phosphorylase	Salmo salar	8	9	Rim	58	Deamidation on	N	0.23	3	13
8.9R	8	9	Rim	B5DG55	Alpha-1,4 glucan phosphorylase	Salmo salar	8	9	Rim	168	Deamidation on	N	0.29	2	7
8.9R	8	9	Rim	B5DG55	Alpha-1,4 glucan phosphorylase	Salmo salar	8	9	Rim	168	Hydroxylation on	N	0.29	2	7
8.9R	8	9	Rim	B5DG55	Alpha-1,4 glucan phosphorylase	Salmo salar	8	9	Rim	169	Deamidation on	Q	0.14	1	7
8.9R	8	9	Rim	B5DG55	Alpha-1,4 glucan phosphorylase	Salmo salar	8	9	Rim	173	Deamidation on	N	0.31	12	39
8.9R	8	9	Rim	B5DG55	Alpha-1,4 glucan phosphorylase	Salmo salar	8	9	Rim	173	Ammonia loss on	N	0.08	3	39
8.9R	8	9	Rim	B5DG55	Alpha-1,4 glucan phosphorylase	Salmo salar	8	9	Rim	173	Hydroxylation on	N	0.38	15	39
8.9R	8	9	Rim	B5DG55	Alpha-1,4 glucan phosphorylase	Salmo salar	8	9	Rim	176	Deamidation on	Q	0.36	14	39
8.9R	8	9	Rim	B5DG55	Alpha-1,4 glucan phosphorylase	Salmo salar	8	9	Rim	178	Calcium on	E	0.05	2	39
8.9R	8	9	Rim	B5DG55	Alpha-1,4 glucan phosphorylase	Salmo salar	8	9	Rim	178	Sodium on	E	0.1	4	39
8.9R	8	9	Rim	B5DG55	Alpha-1,4 glucan phosphorylase	Salmo salar	8	9	Rim	215	Hydroxylation on	K	1	2	2
8.9R	8	9	Rim	B5DG55	Alpha-1,4 glucan phosphorylase	Salmo salar	8	9	Rim	218	Potassium on	D	0.05	1	19
8.9R	8	9	Rim	B5DG55	Alpha-1,4 glucan phosphorylase	Salmo salar	8	9	Rim	220	Deamidation on	Q	0.05	1	19
8.9R	8	9	Rim	B5DG55	Alpha-1,4 glucan phosphorylase	Salmo salar	8	9	Rim	226	Hydroxylation on	P	0.21	4	19
8.9R	8	9	Rim	B5DG55	Alpha-1,4 glucan phosphorylase	Salmo salar	8	9	Rim	228	Sodium on	D	0.05	1	19
8.9R	8	9	Rim	B5DG55	Alpha-1,4 glucan phosphorylase	Salmo salar	8	9	Rim	235	Citrullination on	R	0.05	1	19
8.9R	8	9	Rim	B5DG55	Alpha-1,4 glucan phosphorylase	Salmo salar	8	9	Rim	236	Deamidation on	N	0.38	3	8
8.9R	8	9	Rim	B5DG55	Alpha-1,4 glucan phosphorylase	Salmo salar	8	9	Rim	237	Deamidation on	N	0.12	1	8
8.9R	8	9	Rim	B5DG55	Alpha-1,4 glucan phosphorylase	Salmo salar	8	9	Rim	240	Deamidation on	N	0.25	2	8
8.9R	8	9	Rim	B5DG55	Alpha-1,4 glucan phosphorylase	Salmo salar	8	9	Rim	283	Deamidation on	N	0.2	2	10
8.9R	8	9	Rim	B5DG55	Alpha-1,4 glucan phosphorylase	Salmo salar	8	9	Rim	285	Deamidation on	N	0.4	4	10
8.9R	8	9	Rim	B5DG55	Alpha-1,4 glucan phosphorylase	Salmo salar	8	9	Rim	296	Deamidation on	Q	0.09	1	11
8.9R	8	9	Rim	B5DG55	Alpha-1,4 glucan phosphorylase	Salmo salar	8	9	Rim	332	Deamidation on	N	0.2	1	5
8.9R	8	9	Rim	B5DG55	Alpha-1,4 glucan phosphorylase	Salmo salar	8	9	Rim	337	Deamidation on	Q	0.06	1	18
8.9R	8	9	Rim	B5DG55	Alpha-1,4 glucan phosphorylase	Salmo salar	8	9	Rim	339	Deamidation on	N	0.33	6	18
8.9R	8	9	Rim	B5DG55	Alpha-1,4 glucan phosphorylase	Salmo salar	8	9	Rim	340	Calcium on	D	0.06	1	18
8.9R	8	9	Rim	B5DG55	Alpha-1,4 glucan phosphorylase	Salmo salar	8	9	Rim	389	Hydroxylation on	P	0.29	4	14
8.9R	8	9	Rim	B5DG55	Alpha-1,4 glucan phosphorylase	Salmo salar	8	9	Rim	398	Hydroxylation on	P	0.14	2	14
8.9R	8	9	Rim	B5DG55	Alpha-1,4 glucan phosphorylase	Salmo salar	8	9	Rim	409	Citrullination on	R	0.25	2	8
8.9R	8	9	Rim	B5DG55	Alpha-1,4 glucan phosphorylase	Salmo salar	8	9	Rim	413	Deamidation on	Q	0.2	1	5
8.9R	8	9	Rim	B5DG55	Alpha-1,4 glucan phosphorylase	Salmo salar	8	9	Rim	423	Deamidation on	N	0.5	1	2
8.9R	8	9	Rim	B5DG55	Alpha-1,4 glucan phosphorylase	Salmo salar	8	9	Rim	470	Hydroxylation on	K	0.07	1	14
8.9R	8	9	Rim	B5DG55	Alpha-1,4 glucan phosphorylase	Salmo salar	8	9	Rim	482	Deamidation on	N	0.5	1	2
8.9R	8	9	Rim	B5DG55	Alpha-1,4 glucan phosphorylase	Salmo salar	8	9	Rim	557	Formylation on	K	1	1	1
8.9R	8	9	Rim	B5DG55	Alpha-1,4 glucan phosphorylase	Salmo salar	8	9	Rim	559	Deamidation on	N	0.06	1	17
8.9R	8	9	Rim	B5DG55	Alpha-1,4 glucan phosphorylase	Salmo salar	8	9	Rim	561	Deamidation on	Q	0.12	2	17
8.9R	8	9	Rim	B5DG55	Alpha-1,4 glucan phosphorylase	Salmo salar	8	9	Rim	567	Deamidation on	Q	0.06	1	17
8.9R	8	9	Rim	B5DG55	Alpha-1,4 glucan phosphorylase	Salmo salar	8	9	Rim	580	Ammonia loss on	N	1	1	1
8.9R	8	9	Rim	B5DG55	Alpha-1,4 glucan phosphorylase	Salmo salar	8	9	Rim	629	Calcium on	E	0.14	1	7
8.9R	8	9	Rim	B5DG55	Alpha-1,4 glucan phosphorylase	Salmo salar	8	9	Rim	632	Deamidation on	N	0.43	3	7
8.9R	8	9	Rim	B5DG55	Alpha-1,4 glucan phosphorylase	Salmo salar	8	9	Rim	648	Deamidation on	N	0.33	1	3
8.9R	8	9	Rim	B5DG55	Alpha-1,4 glucan phosphorylase	Salmo salar	8	9	Rim	666	Deamidation on	Q	0.29	5	17
8.9R	8	9	Rim	B5DG55	Alpha-1,4 glucan phosphorylase	Salmo salar	8	9	Rim	673	Sodium on	E	0.06	1	17
8.9R	8	9	Rim	B5DG55	Alpha-1,4 glucan phosphorylase	Salmo salar	8	9	Rim	679	Deamidation on	N	0.12	2	17
8.9R	8	9	Rim	B5DG55	Alpha-1,4 glucan phosphorylase	Salmo salar	8	9	Rim	685	Deamidation on	N	0.69	25	36
8.9R	8	9	Rim	B5DG55	Alpha-1,4 glucan phosphorylase	Salmo salar	8	9	Rim	685	Ammonia loss on	N	0.06	2	36
8.9R	8	9	Rim	B5DG55	Alpha-1,4 glucan phosphorylase	Salmo salar	8	9	Rim	685	Hydroxylation on	N	0.06	2	36
8.9R	8	9	Rim	B5DG55	Alpha-1,4 glucan phosphorylase	Salmo salar	8	9	Rim	708	Deamidation on	N	0.33	1	3
8.9R	8	9	Rim	B5DG55	Alpha-1,4 glucan phosphorylase	Salmo salar	8	9	Rim	735	Deamidation on	N	0.5	3	6
8.9R	8	9	Rim	B5DG55	Alpha-1,4 glucan phosphorylase	Salmo salar	8	9	Rim	746	Deamidation on	Q	0.29	2	7
8.9R	8	9	Rim	B5DG55	Alpha-1,4 glucan phosphorylase	Salmo salar	8	9	Rim	842	Deamidation on	Q	0.17	1	6
8.9R	8	9	Rim	B5X3F7	Thymidine phosphorylase	Salmo salar	8	9	Rim	1	Acetylation on	N-term	1	1	1
8.9R	8	9	Rim	Q6R758	Muscle fatty acid binding protein	Salmo salar	8	9	Rim	1	Acetylation on	N-term	1	4	4
8.9R	8	9	Rim	Q6R758	Muscle fatty acid binding protein	Salmo salar	8	9	Rim	3	Sodium on	E	0.25	1	4
8.9R	8	9	Rim	A0A1S3SM10	collagen alpha-1(I) chain-like	Salmo salar	8	9	Rim	402	Hydroxylation on	P	1	1	1
8.9R	8	9	Rim	A0A1S3SM10	collagen alpha-1(I) chain-like	Salmo salar	8	9	Rim	405	Hydroxylation on	P	1	1	1
8.9R	8	9	Rim	A0A1S3SM10	collagen alpha-1(I) chain-like	Salmo salar	8	9	Rim	444	Hydroxylation on	P	1	1	1
8.9R	8	9	Rim	A0A1S3SM10	collagen alpha-1(I) chain-like	Salmo salar	8	9	Rim	453	Hydroxylation on	P	1	1	1
8.9R	8	9	Rim	A0A1S3SM10	collagen alpha-1(I) chain-like	Salmo salar	8	9	Rim	468	Hydroxylation on	P	1	1	1
[truncated: 4,215 more rows]

## Sheet: PTM overview
Cooking event	PTM	AA	Total number of observed occurrences	Total number of observed sites	Average occupancy
1	Acetylation on	K	21	136	0.154412
1	Acetylation on	N-term	373	427	0.873536
1	Ammonia loss on	N	336	3298	0.10188
1	Butyrylation on	K	6	57	0.105263
1	Calcium on	D	137	3563	0.0384507
1	Calcium on	E	102	2223	0.0458839
1	Carbamyl on	C	5	5	1
1	Carbamyl on	K	13	124	0.104839
1	Carbamyl on	M	47	1778	0.0264342
1	Carbamyl on	R	1	74	0.0135135
1	Carboxylation on	E	20	20	1
1	Carboxylation on	K	1	1	1
1	Citrullination on	R	33	189	0.174603
1	Deamidation on	N	2266	7656	0.295977
1	Deamidation on	Q	469	4803	0.0976473
1	Dimethylation on	K	16	444	0.036036
1	Dimethylation on	R	19	459	0.0413943
1	Fe[III] on	D	1	1	1
1	Fe[III] on	E	1	1	1
1	Formylation on	K	14	82	0.170732
1	GG (Ubiquitination Site) on	S	1	1	1
1	HexNAc on	S	1	1	1
1	HexNAc on	T	1	1	1
1	Hydroxybutyrylation on	K	1	5	0.2
1	Hydroxylation on	K	124	661	0.187595
1	Hydroxylation on	N	52	977	0.0532242
1	Hydroxylation on	P	1796	4128	0.435078
1	Magnesium on	D	21	731	0.0287278
1	Magnesium on	E	30	122	0.245902
1	Malonylation on	K	1	1	1
1	Methylation on	K	68	697	0.097561
1	Methylation on	R	44	125	0.352
1	Nitrosylation on	C	4	12	0.333333
1	Phosphorylation on	S	28	56	0.5
1	Phosphorylation on	T	20	63	0.31746
1	Phosphorylation on	Y	1	1	1
1	Potassium on	D	12	433	0.0277136
1	Potassium on	E	39	742	0.0525606
1	Sodium on	D	245	5172	0.0473705
1	Sodium on	E	189	2649	0.0713477
1	Succinylation on	K	8	32	0.25
1	Trimethylation on	K	1	1	1
5	Acetylation on	K	9	17	0.529412
5	Acetylation on	N-term	86	86	1
5	Ammonia loss on	N	66	392	0.168367
5	Calcium on	D	2	17	0.117647
5	Calcium on	E	5	151	0.0331126
5	Carbamyl on	K	4	48	0.0833333
5	Carboxylation on	D	1	21	0.047619
5	Citrullination on	R	13	69	0.188406
5	Deamidation on	N	626	1791	0.349525
5	Deamidation on	Q	80	802	0.0997506
5	Fe[III] on	E	1	4	0.25
5	Formylation on	K	11	37	0.297297
5	Hydroxylation on	K	7	51	0.137255
5	Hydroxylation on	N	10	130	0.0769231
5	Hydroxylation on	P	1118	1827	0.611932
5	Magnesium on	D	1	9	0.111111
5	Magnesium on	E	7	11	0.636364
5	Methylation on	K	5	31	0.16129
5	Phosphorylation on	S	1	56	0.0178571
5	Phosphorylation on	T	6	17	0.352941
5	Potassium on	E	2	63	0.031746
5	Sodium on	D	15	205	0.0731707
5	Sodium on	E	25	124	0.201613
9	Acetylation on	K	14	203	0.0689655
9	Acetylation on	N-term	79	146	0.541096
9	Ammonia loss on	N	171	994	0.172032
9	Butyrylation on	K	2	2	1
9	Calcium on	D	24	545	0.0440367
9	Calcium on	E	36	850	0.0423529
9	Carbamyl on	C	2	9	0.222222
9	Carbamyl on	K	10	226	0.0442478
9	Carboxylation on	D	11	93	0.11828
9	Carboxylation on	E	4	148	0.027027
9	Citrullination on	R	30	137	0.218978
9	Deamidation on	N	1160	2860	0.405594
9	Deamidation on	Q	239	1630	0.146626
9	Formylation on	K	39	296	0.131757
9	Hydroxylation on	K	27	235	0.114894
9	Hydroxylation on	N	67	747	0.0896921
9	Hydroxylation on	P	1330	2564	0.518721
9	Magnesium on	D	2	71	0.028169
9	Magnesium on	E	46	130	0.353846
9	Methylation on	K	18	125	0.144
9	Nitrosylation on	C	5	33	0.151515
9	Phosphorylation on	S	7	141	0.0496454
9	Phosphorylation on	T	7	9	0.777778
9	Potassium on	D	1	19	0.0526316
9	Potassium on	E	14	514	0.0272374
9	Sodium on	D	36	663	0.0542986
9	Sodium on	E	98	895	0.109497
PE	Acetylation on	N-term	1	1	1
PE	Ammonia loss on	N	2	23	0.0869565
PE	Deamidation on	N	69	166	0.415663
PE	Deamidation on	Q	10	51	0.196078
PE	Hydroxylation on	N	3	29	0.103448
PE	Hydroxylation on	P	2	17	0.117647
PE	Methylation on	K	1	1	1
PE	Methylation on	R	1	2	0.5
PE	Sodium on	D	1	6	0.166667
PE	Sodium on	E	2	23	0.0869565

## Sheet: PTMs of most intense proteins
Cooking event	Protein accession	Protein full name	Organism	PTM	AA	Position	Average occupancy
1	A0A1S2X522	phosphopyruvate hydratase	Salmo salar	Acetylation on	K	326	0.02
1	A0A1S2X522	phosphopyruvate hydratase	Salmo salar	Ammonia loss on	N	17	0.035
1	A0A1S2X522	phosphopyruvate hydratase	Salmo salar	Ammonia loss on	N	102	0.05
1	A0A1S2X522	phosphopyruvate hydratase	Salmo salar	Ammonia loss on	N	151	0.075
1	A0A1S2X522	phosphopyruvate hydratase	Salmo salar	Ammonia loss on	N	154	0.08
1	A0A1S2X522	phosphopyruvate hydratase	Salmo salar	Ammonia loss on	N	177	0.03
1	A0A1S2X522	phosphopyruvate hydratase	Salmo salar	Ammonia loss on	N	206	0.05
1	A0A1S2X522	phosphopyruvate hydratase	Salmo salar	Ammonia loss on	N	216	0.06
1	A0A1S2X522	phosphopyruvate hydratase	Salmo salar	Ammonia loss on	N	220	0.04
1	A0A1S2X522	phosphopyruvate hydratase	Salmo salar	Ammonia loss on	N	324	0.01
1	A0A1S2X522	phosphopyruvate hydratase	Salmo salar	Ammonia loss on	N	345	0.0275
1	A0A1S2X522	phosphopyruvate hydratase	Salmo salar	Ammonia loss on	N	363	0.0642857
1	A0A1S2X522	phosphopyruvate hydratase	Salmo salar	Butyrylation on	K	202	0.112
1	A0A1S2X522	phosphopyruvate hydratase	Salmo salar	Calcium on	D	91	0.05
1	A0A1S2X522	phosphopyruvate hydratase	Salmo salar	Calcium on	D	245	0.026
1	A0A1S2X522	phosphopyruvate hydratase	Salmo salar	Calcium on	D	265	0.33
1	A0A1S2X522	phosphopyruvate hydratase	Salmo salar	Calcium on	D	274	0.0922222
1	A0A1S2X522	phosphopyruvate hydratase	Salmo salar	Calcium on	D	312	0.0175
1	A0A1S2X522	phosphopyruvate hydratase	Salmo salar	Calcium on	D	318	0.0364286
1	A0A1S2X522	phosphopyruvate hydratase	Salmo salar	Calcium on	E	21	0.0333333
1	A0A1S2X522	phosphopyruvate hydratase	Salmo salar	Calcium on	E	167	0.0483333
1	A0A1S2X522	phosphopyruvate hydratase	Salmo salar	Calcium on	E	210	0.07
1	A0A1S2X522	phosphopyruvate hydratase	Salmo salar	Calcium on	E	293	0.0925
1	A0A1S2X522	phosphopyruvate hydratase	Salmo salar	Carbamyl on	M	165	0.0228571
1	A0A1S2X522	phosphopyruvate hydratase	Salmo salar	Carbamyl on	M	169	0.028
1	A0A1S2X522	phosphopyruvate hydratase	Salmo salar	Carbamyl on	M	182	0.03
1	A0A1S2X522	phosphopyruvate hydratase	Salmo salar	Carbamyl on	M	244	0.01375
1	A0A1S2X522	phosphopyruvate hydratase	Salmo salar	Carbamyl on	M	411	0.428571
1	A0A1S2X522	phosphopyruvate hydratase	Salmo salar	Carbamyl on	R	50	0.01
1	A0A1S2X522	phosphopyruvate hydratase	Salmo salar	Deamidation on	N	17	0.01
1	A0A1S2X522	phosphopyruvate hydratase	Salmo salar	Deamidation on	N	102	0.05
1	A0A1S2X522	phosphopyruvate hydratase	Salmo salar	Deamidation on	N	151	0.3
1	A0A1S2X522	phosphopyruvate hydratase	Salmo salar	Deamidation on	N	154	0.651538
1	A0A1S2X522	phosphopyruvate hydratase	Salmo salar	Deamidation on	N	177	0.0878571
1	A0A1S2X522	phosphopyruvate hydratase	Salmo salar	Deamidation on	N	191	0.374
1	A0A1S2X522	phosphopyruvate hydratase	Salmo salar	Deamidation on	N	194	0.3725
1	A0A1S2X522	phosphopyruvate hydratase	Salmo salar	Deamidation on	N	206	0.18
1	A0A1S2X522	phosphopyruvate hydratase	Salmo salar	Deamidation on	N	216	0.0871429
1	A0A1S2X522	phosphopyruvate hydratase	Salmo salar	Deamidation on	N	220	0.114615
1	A0A1S2X522	phosphopyruvate hydratase	Salmo salar	Deamidation on	N	221	0.06
1	A0A1S2X522	phosphopyruvate hydratase	Salmo salar	Deamidation on	N	345	0.142667
1	A0A1S2X522	phosphopyruvate hydratase	Salmo salar	Deamidation on	N	363	0.532
1	A0A1S2X522	phosphopyruvate hydratase	Salmo salar	Deamidation on	Q	87	0.163636
1	A0A1S2X522	phosphopyruvate hydratase	Salmo salar	Deamidation on	Q	166	0.0514286
1	A0A1S2X522	phosphopyruvate hydratase	Salmo salar	Deamidation on	Q	275	0.106
1	A0A1S2X522	phosphopyruvate hydratase	Salmo salar	Deamidation on	Q	290	0.0885714
1	A0A1S2X522	phosphopyruvate hydratase	Salmo salar	Deamidation on	Q	298	0.127692
1	A0A1S2X522	phosphopyruvate hydratase	Salmo salar	Deamidation on	Q	314	0.018
1	A0A1S2X522	phosphopyruvate hydratase	Salmo salar	Deamidation on	Q	346	0.042
1	A0A1S2X522	phosphopyruvate hydratase	Salmo salar	Deamidation on	Q	361	0.0625
1	A0A1S2X522	phosphopyruvate hydratase	Salmo salar	Dimethylation on	K	28	0.0166667
1	A0A1S2X522	phosphopyruvate hydratase	Salmo salar	Dimethylation on	K	228	0.045
1	A0A1S2X522	phosphopyruvate hydratase	Salmo salar	Dimethylation on	K	253	0.01
1	A0A1S2X522	phosphopyruvate hydratase	Salmo salar	Dimethylation on	R	183	0.0371429
1	A0A1S2X522	phosphopyruvate hydratase	Salmo salar	Dimethylation on	R	372	0.02
1	A0A1S2X522	phosphopyruvate hydratase	Salmo salar	Formylation on	K	281	0.105
1	A0A1S2X522	phosphopyruvate hydratase	Salmo salar	Formylation on	K	406	0.666667
1	A0A1S2X522	phosphopyruvate hydratase	Salmo salar	HexNAc on	S	229	1
1	A0A1S2X522	phosphopyruvate hydratase	Salmo salar	Hydroxybutyrylation on	K	394	0.2
1	A0A1S2X522	phosphopyruvate hydratase	Salmo salar	Hydroxylation on	K	28	0.0133333
1	A0A1S2X522	phosphopyruvate hydratase	Salmo salar	Hydroxylation on	K	92	0.05
1	A0A1S2X522	phosphopyruvate hydratase	Salmo salar	Hydroxylation on	K	306	0.309333
1	A0A1S2X522	phosphopyruvate hydratase	Salmo salar	Hydroxylation on	N	177	0.0285714
1	A0A1S2X522	phosphopyruvate hydratase	Salmo salar	Hydroxylation on	N	206	0.05
1	A0A1S2X522	phosphopyruvate hydratase	Salmo salar	Hydroxylation on	N	363	0.04375
1	A0A1S2X522	phosphopyruvate hydratase	Salmo salar	Hydroxylation on	P	18	0.035
1	A0A1S2X522	phosphopyruvate hydratase	Salmo salar	Hydroxylation on	P	172	0.0285714
1	A0A1S2X522	phosphopyruvate hydratase	Salmo salar	Hydroxylation on	P	215	0.08
1	A0A1S2X522	phosphopyruvate hydratase	Salmo salar	Hydroxylation on	P	288	0.09
1	A0A1S2X522	phosphopyruvate hydratase	Salmo salar	Hydroxylation on	P	295	0.07
1	A0A1S2X522	phosphopyruvate hydratase	Salmo salar	Magnesium on	D	142	0.08
1	A0A1S2X522	phosphopyruvate hydratase	Salmo salar	Magnesium on	D	297	0.065
1	A0A1S2X522	phosphopyruvate hydratase	Salmo salar	Magnesium on	D	318	0.0157143
1	A0A1S2X522	phosphopyruvate hydratase	Salmo salar	Methylation on	K	92	0.0333333
1	A0A1S2X522	phosphopyruvate hydratase	Salmo salar	Methylation on	K	202	0.09
1	A0A1S2X522	phosphopyruvate hydratase	Salmo salar	Methylation on	K	239	0.03
1	A0A1S2X522	phosphopyruvate hydratase	Salmo salar	Methylation on	K	306	0.09
1	A0A1S2X522	phosphopyruvate hydratase	Salmo salar	Methylation on	K	326	0.01
1	A0A1S2X522	phosphopyruvate hydratase	Salmo salar	Methylation on	R	183	0.03
1	A0A1S2X522	phosphopyruvate hydratase	Salmo salar	Methylation on	R	412	0.464286
1	A0A1S2X522	phosphopyruvate hydratase	Salmo salar	Nitrosylation on	C	389	0.33
1	A0A1S2X522	phosphopyruvate hydratase	Salmo salar	Potassium on	D	209	0.06
1	A0A1S2X522	phosphopyruvate hydratase	Salmo salar	Potassium on	D	245	0.01
1	A0A1S2X522	phosphopyruvate hydratase	Salmo salar	Potassium on	D	260	0.09
1	A0A1S2X522	phosphopyruvate hydratase	Salmo salar	Potassium on	E	21	0.01
1	A0A1S2X522	phosphopyruvate hydratase	Salmo salar	Potassium on	E	167	0.032
1	A0A1S2X522	phosphopyruvate hydratase	Salmo salar	Potassium on	E	210	0.05
1	A0A1S2X522	phosphopyruvate hydratase	Salmo salar	Potassium on	E	293	0.06
1	A0A1S2X522	phosphopyruvate hydratase	Salmo salar	Sodium on	D	23	0.02125
1	A0A1S2X522	phosphopyruvate hydratase	Salmo salar	Sodium on	D	209	0.05
1	A0A1S2X522	phosphopyruvate hydratase	Salmo salar	Sodium on	D	238	0.02
1	A0A1S2X522	phosphopyruvate hydratase	Salmo salar	Sodium on	D	245	0.022
1	A0A1S2X522	phosphopyruvate hydratase	Salmo salar	Sodium on	D	274	0.08
1	A0A1S2X522	phosphopyruvate hydratase	Salmo salar	Sodium on	D	278	0.09
1	A0A1S2X522	phosphopyruvate hydratase	Salmo salar	Sodium on	D	294	0.0633333
1	A0A1S2X522	phosphopyruvate hydratase	Salmo salar	Sodium on	D	297	0.068
1	A0A1S2X522	phosphopyruvate hydratase	Salmo salar	Sodium on	D	312	0.0214286
1	A0A1S2X522	phosphopyruvate hydratase	Salmo salar	Sodium on	D	318	0.0686667
1	A0A1S2X522	phosphopyruvate hydratase	Salmo salar	Sodium on	D	319	0.0307143
1	A0A1S2X522	phosphopyruvate hydratase	Salmo salar	Sodium on	E	21	0.015
1	A0A1S2X522	phosphopyruvate hydratase	Salmo salar	Sodium on	E	45	0.025
1	A0A1S2X522	phosphopyruvate hydratase	Salmo salar	Sodium on	E	167	0.0492308
1	A0A1S2X522	phosphopyruvate hydratase	Salmo salar	Sodium on	E	210	0.07
1	A0A1S2X522	phosphopyruvate hydratase	Salmo salar	Sodium on	E	250	0.0133333
1	A0A1S2X522	phosphopyruvate hydratase	Salmo salar	Sodium on	E	293	0.056
1	A0A1S3MJX7	L-lactate dehydrogenase	Salmo salar	Ammonia loss on	N	205	0.17
1	A0A1S3MJX7	L-lactate dehydrogenase	Salmo salar	Ammonia loss on	N	297	0.14
1	A0A1S3MJX7	L-lactate dehydrogenase	Salmo salar	Ammonia loss on	N	318	0.38
1	A0A1S3MJX7	L-lactate dehydrogenase	Salmo salar	Calcium on	E	15	0.17
1	A0A1S3MJX7	L-lactate dehydrogenase	Salmo salar	Deamidation on	N	164	0.4
1	A0A1S3MJX7	L-lactate dehydrogenase	Salmo salar	Deamidation on	N	297	0.29
1	A0A1S3MJX7	L-lactate dehydrogenase	Salmo salar	Deamidation on	N	318	0.08
1	A0A1S3MJX7	L-lactate dehydrogenase	Salmo salar	Deamidation on	Q	315	0.23
1	A0A1S3MJX7	L-lactate dehydrogenase	Salmo salar	Deamidation on	Q	327	0.08
1	A0A1S3MJX7	L-lactate dehydrogenase	Salmo salar	Hydroxylation on	K	328	0.23
1	A0A1S3MJX7	L-lactate dehydrogenase	Salmo salar	Hydroxylation on	P	199	0.17
1	A0A1S3MJX7	L-lactate dehydrogenase	Salmo salar	Nitrosylation on	C	293	0.14
1	A0A1S3MJX7	L-lactate dehydrogenase	Salmo salar	Sodium on	E	15	0.17
1	A0A1S3Q7E3	collagen alpha-1(I) chain-like	Salmo salar	Ammonia loss on	N	1102	0.5075
1	A0A1S3Q7E3	collagen alpha-1(I) chain-like	Salmo salar	Ammonia loss on	N	1123	0.33
1	A0A1S3Q7E3	collagen alpha-1(I) chain-like	Salmo salar	Carbamyl on	M	205	0.5
1	A0A1S3Q7E3	collagen alpha-1(I) chain-like	Salmo salar	Carbamyl on	M	709	1
1	A0A1S3Q7E3	collagen alpha-1(I) chain-like	Salmo salar	Citrullination on	R	208	0.5
1	A0A1S3Q7E3	collagen alpha-1(I) chain-like	Salmo salar	Citrullination on	R	1054	0.5
1	A0A1S3Q7E3	collagen alpha-1(I) chain-like	Salmo salar	Deamidation on	N	322	0.526667
1	A0A1S3Q7E3	collagen alpha-1(I) chain-like	Salmo salar	Deamidation on	N	549	0.386667
1	A0A1S3Q7E3	collagen alpha-1(I) chain-like	Salmo salar	Deamidation on	N	628	0.5
1	A0A1S3Q7E3	collagen alpha-1(I) chain-like	Salmo salar	Deamidation on	N	820	1
1	A0A1S3Q7E3	collagen alpha-1(I) chain-like	Salmo salar	Deamidation on	N	1066	0.424444
1	A0A1S3Q7E3	collagen alpha-1(I) chain-like	Salmo salar	Deamidation on	N	1144	1
1	A0A1S3Q7E3	collagen alpha-1(I) chain-like	Salmo salar	Deamidation on	Q	631	0.5
1	A0A1S3Q7E3	collagen alpha-1(I) chain-like	Salmo salar	Formylation on	K	769	0.17
1	A0A1S3Q7E3	collagen alpha-1(I) chain-like	Salmo salar	Hydroxylation on	K	340	0.3775
1	A0A1S3Q7E3	collagen alpha-1(I) chain-like	Salmo salar	Hydroxylation on	K	769	0.192
1	A0A1S3Q7E3	collagen alpha-1(I) chain-like	Salmo salar	Hydroxylation on	P	199	0.5
1	A0A1S3Q7E3	collagen alpha-1(I) chain-like	Salmo salar	Hydroxylation on	P	331	0.31
1	A0A1S3Q7E3	collagen alpha-1(I) chain-like	Salmo salar	Hydroxylation on	P	334	0.556667
1	A0A1S3Q7E3	collagen alpha-1(I) chain-like	Salmo salar	Hydroxylation on	P	361	1
1	A0A1S3Q7E3	collagen alpha-1(I) chain-like	Salmo salar	Hydroxylation on	P	397	0.792
1	A0A1S3Q7E3	collagen alpha-1(I) chain-like	Salmo salar	Hydroxylation on	P	400	1
1	A0A1S3Q7E3	collagen alpha-1(I) chain-like	Salmo salar	Hydroxylation on	P	433	1
1	A0A1S3Q7E3	collagen alpha-1(I) chain-like	Salmo salar	Hydroxylation on	P	439	0.61
1	A0A1S3Q7E3	collagen alpha-1(I) chain-like	Salmo salar	Hydroxylation on	P	448	1
1	A0A1S3Q7E3	collagen alpha-1(I) chain-like	Salmo salar	Hydroxylation on	P	463	1
1	A0A1S3Q7E3	collagen alpha-1(I) chain-like	Salmo salar	Hydroxylation on	P	472	1
1	A0A1S3Q7E3	collagen alpha-1(I) chain-like	Salmo salar	Hydroxylation on	P	484	1
1	A0A1S3Q7E3	collagen alpha-1(I) chain-like	Salmo salar	Hydroxylation on	P	517	1
1	A0A1S3Q7E3	collagen alpha-1(I) chain-like	Salmo salar	Hydroxylation on	P	523	1
1	A0A1S3Q7E3	collagen alpha-1(I) chain-like	Salmo salar	Hydroxylation on	P	532	1
1	A0A1S3Q7E3	collagen alpha-1(I) chain-like	Salmo salar	Hydroxylation on	P	535	1
1	A0A1S3Q7E3	collagen alpha-1(I) chain-like	Salmo salar	Hydroxylation on	P	565	0.95
1	A0A1S3Q7E3	collagen alpha-1(I) chain-like	Salmo salar	Hydroxylation on	P	571	0.742
1	A0A1S3Q7E3	collagen alpha-1(I) chain-like	Salmo salar	Hydroxylation on	P	598	1
1	A0A1S3Q7E3	collagen alpha-1(I) chain-like	Salmo salar	Hydroxylation on	P	607	1
1	A0A1S3Q7E3	collagen alpha-1(I) chain-like	Salmo salar	Hydroxylation on	P	634	1
1	A0A1S3Q7E3	collagen alpha-1(I) chain-like	Salmo salar	Hydroxylation on	P	643	0.25
1	A0A1S3Q7E3	collagen alpha-1(I) chain-like	Salmo salar	Hydroxylation on	P	658	1
1	A0A1S3Q7E3	collagen alpha-1(I) chain-like	Salmo salar	Hydroxylation on	P	670	1
1	A0A1S3Q7E3	collagen alpha-1(I) chain-like	Salmo salar	Hydroxylation on	P	712	0.528333
1	A0A1S3Q7E3	collagen alpha-1(I) chain-like	Salmo salar	Hydroxylation on	P	718	1
1	A0A1S3Q7E3	collagen alpha-1(I) chain-like	Salmo salar	Hydroxylation on	P	760	0.397
1	A0A1S3Q7E3	collagen alpha-1(I) chain-like	Salmo salar	Hydroxylation on	P	762	0.25
1	A0A1S3Q7E3	collagen alpha-1(I) chain-like	Salmo salar	Hydroxylation on	P	778	0.56
1	A0A1S3Q7E3	collagen alpha-1(I) chain-like	Salmo salar	Hydroxylation on	P	796	1
1	A0A1S3Q7E3	collagen alpha-1(I) chain-like	Salmo salar	Hydroxylation on	P	811	0.415
1	A0A1S3Q7E3	collagen alpha-1(I) chain-like	Salmo salar	Hydroxylation on	P	829	1
1	A0A1S3Q7E3	collagen alpha-1(I) chain-like	Salmo salar	Hydroxylation on	P	838	1
1	A0A1S3Q7E3	collagen alpha-1(I) chain-like	Salmo salar	Hydroxylation on	P	858	0.833333
1	A0A1S3Q7E3	collagen alpha-1(I) chain-like	Salmo salar	Hydroxylation on	P	859	0.928571
1	A0A1S3Q7E3	collagen alpha-1(I) chain-like	Salmo salar	Hydroxylation on	P	865	1
1	A0A1S3Q7E3	collagen alpha-1(I) chain-like	Salmo salar	Hydroxylation on	P	874	1
1	A0A1S3Q7E3	collagen alpha-1(I) chain-like	Salmo salar	Hydroxylation on	P	886	1
1	A0A1S3Q7E3	collagen alpha-1(I) chain-like	Salmo salar	Hydroxylation on	P	907	1
1	A0A1S3Q7E3	collagen alpha-1(I) chain-like	Salmo salar	Hydroxylation on	P	916	1
1	A0A1S3Q7E3	collagen alpha-1(I) chain-like	Salmo salar	Hydroxylation on	P	934	0.927
1	A0A1S3Q7E3	collagen alpha-1(I) chain-like	Salmo salar	Hydroxylation on	P	937	0.575556
1	A0A1S3Q7E3	collagen alpha-1(I) chain-like	Salmo salar	Hydroxylation on	P	964	1
1	A0A1S3Q7E3	collagen alpha-1(I) chain-like	Salmo salar	Hydroxylation on	P	985	1
1	A0A1S3Q7E3	collagen alpha-1(I) chain-like	Salmo salar	Hydroxylation on	P	991	0.616
1	A0A1S3Q7E3	collagen alpha-1(I) chain-like	Salmo salar	Hydroxylation on	P	997	0.33
1	A0A1S3Q7E3	collagen alpha-1(I) chain-like	Salmo salar	Hydroxylation on	P	1105	0.71
1	A0A1S3Q7E3	collagen alpha-1(I) chain-like	Salmo salar	Hydroxylation on	P	1108	0.632857
1	A0A1S3Q7E3	collagen alpha-1(I) chain-like	Salmo salar	Hydroxylation on	P	1110	0.2
1	A0A1S3Q7E3	collagen alpha-1(I) chain-like	Salmo salar	Hydroxylation on	P	1147	1
1	A0A1S3Q7E3	collagen alpha-1(I) chain-like	Salmo salar	Hydroxylation on	P	1153	1
1	A0A1S3Q7E3	collagen alpha-1(I) chain-like	Salmo salar	Magnesium on	E	1116	1
1	A0A1S3Q7E3	collagen alpha-1(I) chain-like	Salmo salar	Phosphorylation on	T	184	1
1	A0A1S3Q7E3	collagen alpha-1(I) chain-like	Salmo salar	Potassium on	E	1116	0.33
1	A0A1S3Q7E3	collagen alpha-1(I) chain-like	Salmo salar	Sodium on	E	999	0.17
1	A0A1S3Q7E3	collagen alpha-1(I) chain-like	Salmo salar	Sodium on	E	1116	0.505
1	A0A1S3SM10	collagen alpha-1(I) chain-like	Salmo salar	Acetylation on	K	345	0.75
1	A0A1S3SM10	collagen alpha-1(I) chain-like	Salmo salar	Citrullination on	R	1059	0.5
1	A0A1S3SM10	collagen alpha-1(I) chain-like	Salmo salar	Deamidation on	N	320	0.5
1	A0A1S3SM10	collagen alpha-1(I) chain-like	Salmo salar	Deamidation on	N	554	0.5
1	A0A1S3SM10	collagen alpha-1(I) chain-like	Salmo salar	Deamidation on	N	633	0.666667
1	A0A1S3SM10	collagen alpha-1(I) chain-like	Salmo salar	Deamidation on	N	825	1
1	A0A1S3SM10	collagen alpha-1(I) chain-like	Salmo salar	Deamidation on	N	1071	0.482
1	A0A1S3SM10	collagen alpha-1(I) chain-like	Salmo salar	Deamidation on	N	1128	0.33
1	A0A1S3SM10	collagen alpha-1(I) chain-like	Salmo salar	Deamidation on	N	1149	1
1	A0A1S3SM10	collagen alpha-1(I) chain-like	Salmo salar	Deamidation on	Q	636	0.5
1	A0A1S3SM10	collagen alpha-1(I) chain-like	Salmo salar	Hydroxylation on	K	345	0.5
1	A0A1S3SM10	collagen alpha-1(I) chain-like	Salmo salar	Hydroxylation on	K	774	0.4
1	A0A1S3SM10	collagen alpha-1(I) chain-like	Salmo salar	Hydroxylation on	P	402	0.975
1	A0A1S3SM10	collagen alpha-1(I) chain-like	Salmo salar	Hydroxylation on	P	405	1
1	A0A1S3SM10	collagen alpha-1(I) chain-like	Salmo salar	Hydroxylation on	P	444	1
1	A0A1S3SM10	collagen alpha-1(I) chain-like	Salmo salar	Hydroxylation on	P	453	1
1	A0A1S3SM10	collagen alpha-1(I) chain-like	Salmo salar	Hydroxylation on	P	468	1
1	A0A1S3SM10	collagen alpha-1(I) chain-like	Salmo salar	Hydroxylation on	P	477	1
1	A0A1S3SM10	collagen alpha-1(I) chain-like	Salmo salar	Hydroxylation on	P	489	1
1	A0A1S3SM10	collagen alpha-1(I) chain-like	Salmo salar	Hydroxylation on	P	522	1
1	A0A1S3SM10	collagen alpha-1(I) chain-like	Salmo salar	Hydroxylation on	P	528	1
1	A0A1S3SM10	collagen alpha-1(I) chain-like	Salmo salar	Hydroxylation on	P	570	0.954545
1	A0A1S3SM10	collagen alpha-1(I) chain-like	Salmo salar	Hydroxylation on	P	576	0.788182
1	A0A1S3SM10	collagen alpha-1(I) chain-like	Salmo salar	Hydroxylation on	P	639	1
1	A0A1S3SM10	collagen alpha-1(I) chain-like	Salmo salar	Hydroxylation on	P	648	0.25
1	A0A1S3SM10	collagen alpha-1(I) chain-like	Salmo salar	Hydroxylation on	P	765	0.616
1	A0A1S3SM10	collagen alpha-1(I) chain-like	Salmo salar	Hydroxylation on	P	783	1
1	A0A1S3SM10	collagen alpha-1(I) chain-like	Salmo salar	Hydroxylation on	P	801	1
1	A0A1S3SM10	collagen alpha-1(I) chain-like	Salmo salar	Hydroxylation on	P	816	0.415
1	A0A1S3SM10	collagen alpha-1(I) chain-like	Salmo salar	Hydroxylation on	P	861	1
1	A0A1S3SM10	collagen alpha-1(I) chain-like	Salmo salar	Hydroxylation on	P	863	0.75
1	A0A1S3SM10	collagen alpha-1(I) chain-like	Salmo salar	Hydroxylation on	P	864	0.928571
1	A0A1S3SM10	collagen alpha-1(I) chain-like	Salmo salar	Hydroxylation on	P	870	1
1	A0A1S3SM10	collagen alpha-1(I) chain-like	Salmo salar	Hydroxylation on	P	912	1
1	A0A1S3SM10	collagen alpha-1(I) chain-like	Salmo salar	Hydroxylation on	P	921	1
1	A0A1S3SM10	collagen alpha-1(I) chain-like	Salmo salar	Hydroxylation on	P	939	0.933636
1	A0A1S3SM10	collagen alpha-1(I) chain-like	Salmo salar	Hydroxylation on	P	942	0.585
1	A0A1S3SM10	collagen alpha-1(I) chain-like	Salmo salar	Hydroxylation on	P	966	1
1	A0A1S3SM10	collagen alpha-1(I) chain-like	Salmo salar	Hydroxylation on	P	975	0.5
1	A0A1S3SM10	collagen alpha-1(I) chain-like	Salmo salar	Hydroxylation on	P	990	1
1	A0A1S3SM10	collagen alpha-1(I) chain-like	Salmo salar	Hydroxylation on	P	996	0.650909
1	A0A1S3SM10	collagen alpha-1(I) chain-like	Salmo salar	Hydroxylation on	P	1002	0.33
1	A0A1S3SM10	collagen alpha-1(I) chain-like	Salmo salar	Hydroxylation on	P	1110	1
1	A0A1S3SM10	collagen alpha-1(I) chain-like	Salmo salar	Hydroxylation on	P	1113	1
1	A0A1S3SM10	collagen alpha-1(I) chain-like	Salmo salar	Hydroxylation on	P	1152	1
1	A0A1S3SM10	collagen alpha-1(I) chain-like	Salmo salar	Hydroxylation on	P	1158	1
1	A0A1S3SM10	collagen alpha-1(I) chain-like	Salmo salar	Magnesium on	E	347	0.75
1	A0A1S3SM10	collagen alpha-1(I) chain-like	Salmo salar	Phosphorylation on	T	189	1
1	A0A1S3SM10	collagen alpha-1(I) chain-like	Salmo salar	Sodium on	E	1004	0.17
1	B5DG55	Alpha-1,4 glucan phosphorylase	Salmo salar	Ammonia loss on	N	173	0.123077
1	B5DG55	Alpha-1,4 glucan phosphorylase	Salmo salar	Ammonia loss on	N	339	0.12
1	B5DG55	Alpha-1,4 glucan phosphorylase	Salmo salar	Ammonia loss on	N	580	0.54125
1	B5DG55	Alpha-1,4 glucan phosphorylase	Salmo salar	Ammonia loss on	N	685	0.17
1	B5DG55	Alpha-1,4 glucan phosphorylase	Salmo salar	Ammonia loss on	N	697	0.2
1	B5DG55	Alpha-1,4 glucan phosphorylase	Salmo salar	Calcium on	E	178	0.09
1	B5DG55	Alpha-1,4 glucan phosphorylase	Salmo salar	Calcium on	E	629	0.2
1	B5DG55	Alpha-1,4 glucan phosphorylase	Salmo salar	Citrullination on	R	235	0.143333
1	B5DG55	Alpha-1,4 glucan phosphorylase	Salmo salar	Citrullination on	R	409	0.184
1	B5DG55	Alpha-1,4 glucan phosphorylase	Salmo salar	Deamidation on	N	58	0.235714
1	B5DG55	Alpha-1,4 glucan phosphorylase	Salmo salar	Deamidation on	N	168	0.432
1	B5DG55	Alpha-1,4 glucan phosphorylase	Salmo salar	Deamidation on	N	173	0.4925
1	B5DG55	Alpha-1,4 glucan phosphorylase	Salmo salar	Deamidation on	N	236	0.368571
1	B5DG55	Alpha-1,4 glucan phosphorylase	Salmo salar	Deamidation on	N	237	0.372727
1	B5DG55	Alpha-1,4 glucan phosphorylase	Salmo salar	Deamidation on	N	283	0.25625
1	B5DG55	Alpha-1,4 glucan phosphorylase	Salmo salar	Deamidation on	N	285	0.223077
1	B5DG55	Alpha-1,4 glucan phosphorylase	Salmo salar	Deamidation on	N	339	0.308571
1	B5DG55	Alpha-1,4 glucan phosphorylase	Salmo salar	Deamidation on	N	408	0.17
1	B5DG55	Alpha-1,4 glucan phosphorylase	Salmo salar	Deamidation on	N	632	0.312
1	B5DG55	Alpha-1,4 glucan phosphorylase	Salmo salar	Deamidation on	N	648	0.293571
1	B5DG55	Alpha-1,4 glucan phosphorylase	Salmo salar	Deamidation on	N	679	0.16
1	B5DG55	Alpha-1,4 glucan phosphorylase	Salmo salar	Deamidation on	N	685	0.478571
1	B5DG55	Alpha-1,4 glucan phosphorylase	Salmo salar	Deamidation on	N	697	0.128571
1	B5DG55	Alpha-1,4 glucan phosphorylase	Salmo salar	Deamidation on	N	708	0.25
1	B5DG55	Alpha-1,4 glucan phosphorylase	Salmo salar	Deamidation on	N	735	0.33
1	B5DG55	Alpha-1,4 glucan phosphorylase	Salmo salar	Deamidation on	Q	169	0.33
1	B5DG55	Alpha-1,4 glucan phosphorylase	Salmo salar	Deamidation on	Q	176	0.161429
1	B5DG55	Alpha-1,4 glucan phosphorylase	Salmo salar	Deamidation on	Q	220	0.138
1	B5DG55	Alpha-1,4 glucan phosphorylase	Salmo salar	Deamidation on	Q	306	0.25
1	B5DG55	Alpha-1,4 glucan phosphorylase	Salmo salar	Deamidation on	Q	329	0.443333
1	B5DG55	Alpha-1,4 glucan phosphorylase	Salmo salar	Deamidation on	Q	337	0.103333
1	B5DG55	Alpha-1,4 glucan phosphorylase	Salmo salar	Deamidation on	Q	481	0.25
1	B5DG55	Alpha-1,4 glucan phosphorylase	Salmo salar	Deamidation on	Q	561	0.168333
1	B5DG55	Alpha-1,4 glucan phosphorylase	Salmo salar	Deamidation on	Q	567	0.14
1	B5DG55	Alpha-1,4 glucan phosphorylase	Salmo salar	Deamidation on	Q	666	0.12
1	B5DG55	Alpha-1,4 glucan phosphorylase	Salmo salar	Hydroxylation on	N	173	0.165
1	B5DG55	Alpha-1,4 glucan phosphorylase	Salmo salar	Hydroxylation on	N	685	0.055
1	B5DG55	Alpha-1,4 glucan phosphorylase	Salmo salar	Hydroxylation on	N	697	0.11
1	B5DG55	Alpha-1,4 glucan phosphorylase	Salmo salar	Hydroxylation on	P	343	0.125
1	B5DG55	Alpha-1,4 glucan phosphorylase	Salmo salar	Magnesium on	E	665	0.153333
1	B5DG55	Alpha-1,4 glucan phosphorylase	Salmo salar	Potassium on	D	340	0.09
1	B5DG55	Alpha-1,4 glucan phosphorylase	Salmo salar	Potassium on	E	178	0.09
1	B5DG55	Alpha-1,4 glucan phosphorylase	Salmo salar	Potassium on	E	673	0.115
1	B5DG55	Alpha-1,4 glucan phosphorylase	Salmo salar	Sodium on	D	218	0.12
1	B5DG55	Alpha-1,4 glucan phosphorylase	Salmo salar	Sodium on	D	228	0.12
1	B5DG55	Alpha-1,4 glucan phosphorylase	Salmo salar	Sodium on	E	178	0.134167
1	B5DG55	Alpha-1,4 glucan phosphorylase	Salmo salar	Sodium on	E	665	0.21
1	B5DG55	Alpha-1,4 glucan phosphorylase	Salmo salar	Sodium on	E	673	0.215
1	B5DGL9	fructose-bisphosphatase	Salmo salar	Acetylation on	N-term	1	0.94
1	B5DGL9	fructose-bisphosphatase	Salmo salar	Ammonia loss on	N	86	0.11
1	B5DGL9	fructose-bisphosphatase	Salmo salar	Ammonia loss on	N	273	0.17
1	B5DGL9	fructose-bisphosphatase	Salmo salar	Calcium on	D	82	0.14
1	B5DGL9	fructose-bisphosphatase	Salmo salar	Deamidation on	N	38	0.415
1	B5DGL9	fructose-bisphosphatase	Salmo salar	Deamidation on	N	67	0.256667
1	B5DGL9	fructose-bisphosphatase	Salmo salar	Deamidation on	N	81	0.267273
1	B5DGL9	fructose-bisphosphatase	Salmo salar	Deamidation on	N	273	0.285
1	B5DGL9	fructose-bisphosphatase	Salmo salar	Deamidation on	N	331	0.386667
1	B5DGL9	fructose-bisphosphatase	Salmo salar	Deamidation on	Q	60	0.17
1	B5DGL9	fructose-bisphosphatase	Salmo salar	Deamidation on	Q	73	0.196667
1	B5DGL9	fructose-bisphosphatase	Salmo salar	Phosphorylation on	S	2	0.518
1	B5DGL9	fructose-bisphosphatase	Salmo salar	Phosphorylation on	S	326	0.25
1	B5DGL9	fructose-bisphosphatase	Salmo salar	Sodium on	D	71	0.12
1	B5DGL9	fructose-bisphosphatase	Salmo salar	Sodium on	D	328	0.25
1	B9EP57	Troponin C, skeletal muscle	Salmo salar	Ammonia loss on	N	142	0.085
1	B9EP57	Troponin C, skeletal muscle	Salmo salar	Calcium on	D	28	0.0666667
1	B9EP57	Troponin C, skeletal muscle	Salmo salar	Calcium on	D	148	0.0366667
1	B9EP57	Troponin C, skeletal muscle	Salmo salar	Calcium on	E	125	0.045
1	B9EP57	Troponin C, skeletal muscle	Salmo salar	Calcium on	E	129	0.08
1	B9EP57	Troponin C, skeletal muscle	Salmo salar	Deamidation on	N	18	0.406364
1	B9EP57	Troponin C, skeletal muscle	Salmo salar	Deamidation on	N	106	0.036
1	B9EP57	Troponin C, skeletal muscle	Salmo salar	Deamidation on	N	142	0.1075
1	B9EP57	Troponin C, skeletal muscle	Salmo salar	Deamidation on	Q	126	0.0775
1	B9EP57	Troponin C, skeletal muscle	Salmo salar	Fe[III] on	E	39	1
1	B9EP57	Troponin C, skeletal muscle	Salmo salar	Hydroxylation on	K	141	0.04
1	B9EP57	Troponin C, skeletal muscle	Salmo salar	Potassium on	D	108	0.02
1	B9EP57	Troponin C, skeletal muscle	Salmo salar	Potassium on	E	125	0.07
1	B9EP57	Troponin C, skeletal muscle	Salmo salar	Sodium on	D	28	0.04
1	B9EP57	Troponin C, skeletal muscle	Salmo salar	Sodium on	D	30	0.04
1	B9EP57	Troponin C, skeletal muscle	Salmo salar	Sodium on	E	14	0.11
1	B9EP57	Troponin C, skeletal muscle	Salmo salar	Sodium on	E	15	0.115
1	P02070	Hemoglobin subunit beta	Bos taurus	Acetylation on	N-term	1	0.06
1	P02070	Hemoglobin subunit beta	Bos taurus	Ammonia loss on	N	138	0.08
1	P02070	Hemoglobin subunit beta	Bos taurus	Calcium on	D	46	0.058
1	P02070	Hemoglobin subunit beta	Bos taurus	Carbamyl on	K	58	0.025
1	P02070	Hemoglobin subunit beta	Bos taurus	Carbamyl on	K	119	0.4
1	P02070	Hemoglobin subunit beta	Bos taurus	Deamidation on	N	55	0.128
1	P02070	Hemoglobin subunit beta	Bos taurus	Deamidation on	N	72	0.803333
1	P02070	Hemoglobin subunit beta	Bos taurus	Deamidation on	N	116	0.225
1	P02070	Hemoglobin subunit beta	Bos taurus	Deamidation on	N	138	0.544444
1	P02070	Hemoglobin subunit beta	Bos taurus	Deamidation on	Q	38	0.162857
1	P02070	Hemoglobin subunit beta	Bos taurus	Deamidation on	Q	126	0.115
1	P02070	Hemoglobin subunit beta	Bos taurus	Deamidation on	Q	130	0.205
1	P02070	Hemoglobin subunit beta	Bos taurus	Formylation on	K	18	0.235
1	P02070	Hemoglobin subunit beta	Bos taurus	Formylation on	K	119	0.2
1	P02070	Hemoglobin subunit beta	Bos taurus	Hydroxylation on	K	131	0.06
1	P02070	Hemoglobin subunit beta	Bos taurus	Hydroxylation on	N	55	0.02
1	P02070	Hemoglobin subunit beta	Bos taurus	Hydroxylation on	P	35	0.51
1	P02070	Hemoglobin subunit beta	Bos taurus	Hydroxylation on	P	123	0.17
1	P02070	Hemoglobin subunit beta	Bos taurus	Magnesium on	D	46	0.04
1	P02070	Hemoglobin subunit beta	Bos taurus	Phosphorylation on	T	37	0.08
1	P02070	Hemoglobin subunit beta	Bos taurus	Potassium on	D	46	0.05
1	P02070	Hemoglobin subunit beta	Bos taurus	Sodium on	D	46	0.0585714
1	P02070	Hemoglobin subunit beta	Bos taurus	Sodium on	D	51	0.054
1	P02453	Collagen alpha-1(I) chain	Bos taurus	Acetylation on	K	285	0.243333
1	P02453	Collagen alpha-1(I) chain	Bos taurus	Acetylation on	K	351	0.208
1	P02453	Collagen alpha-1(I) chain	Bos taurus	Acetylation on	K	780	0.25
1	P02453	Collagen alpha-1(I) chain	Bos taurus	Acetylation on	K	933	0.386667
1	P02453	Collagen alpha-1(I) chain	Bos taurus	Calcium on	E	1067	0.1
1	P02453	Collagen alpha-1(I) chain	Bos taurus	Deamidation on	Q	575	0.094
1	P02453	Collagen alpha-1(I) chain	Bos taurus	Deamidation on	Q	618	0.1
1	P02453	Collagen alpha-1(I) chain	Bos taurus	Deamidation on	Q	687	0.415
1	P02453	Collagen alpha-1(I) chain	Bos taurus	Deamidation on	Q	951	0.1
1	P02453	Collagen alpha-1(I) chain	Bos taurus	Hydroxylation on	K	276	0.404
1	P02453	Collagen alpha-1(I) chain	Bos taurus	Hydroxylation on	K	429	0.5
1	P02453	Collagen alpha-1(I) chain	Bos taurus	Hydroxylation on	K	504	0.185
1	P02453	Collagen alpha-1(I) chain	Bos taurus	Hydroxylation on	K	585	0.09
1	P02453	Collagen alpha-1(I) chain	Bos taurus	Hydroxylation on	K	593	0.33
1	P02453	Collagen alpha-1(I) chain	Bos taurus	Hydroxylation on	K	741	0.75
1	P02453	Collagen alpha-1(I) chain	Bos taurus	Hydroxylation on	K	780	0.17
1	P02453	Collagen alpha-1(I) chain	Bos taurus	Hydroxylation on	K	1095	1
1	P02453	Collagen alpha-1(I) chain	Bos taurus	Hydroxylation on	P	177	0.466
1	P02453	Collagen alpha-1(I) chain	Bos taurus	Hydroxylation on	P	333	0.432
1	P02453	Collagen alpha-1(I) chain	Bos taurus	Hydroxylation on	P	342	0.734
1	P02453	Collagen alpha-1(I) chain	Bos taurus	Hydroxylation on	P	345	0.17
1	P02453	Collagen alpha-1(I) chain	Bos taurus	Hydroxylation on	P	425	0.5
1	P02453	Collagen alpha-1(I) chain	Bos taurus	Hydroxylation on	P	426	1
1	P02453	Collagen alpha-1(I) chain	Bos taurus	Hydroxylation on	P	428	0.5
1	P02453	Collagen alpha-1(I) chain	Bos taurus	Hydroxylation on	P	450	0.938333
1	P02453	Collagen alpha-1(I) chain	Bos taurus	Hydroxylation on	P	458	0.2
1	P02453	Collagen alpha-1(I) chain	Bos taurus	Hydroxylation on	P	459	0.966667
1	P02453	Collagen alpha-1(I) chain	Bos taurus	Hydroxylation on	P	489	1
1	P02453	Collagen alpha-1(I) chain	Bos taurus	Hydroxylation on	P	495	1
1	P02453	Collagen alpha-1(I) chain	Bos taurus	Hydroxylation on	P	503	0.11
1	P02453	Collagen alpha-1(I) chain	Bos taurus	Hydroxylation on	P	506	0.45
1	P02453	Collagen alpha-1(I) chain	Bos taurus	Hydroxylation on	P	582	0.848333
1	P02453	Collagen alpha-1(I) chain	Bos taurus	Hydroxylation on	P	584	0.134
1	P02453	Collagen alpha-1(I) chain	Bos taurus	Hydroxylation on	P	591	1
1	P02453	Collagen alpha-1(I) chain	Bos taurus	Hydroxylation on	P	600	0.485
1	P02453	Collagen alpha-1(I) chain	Bos taurus	Hydroxylation on	P	602	0.25
1	P02453	Collagen alpha-1(I) chain	Bos taurus	Hydroxylation on	P	603	0.721667
1	P02453	Collagen alpha-1(I) chain	Bos taurus	Hydroxylation on	P	620	0.25
1	P02453	Collagen alpha-1(I) chain	Bos taurus	Hydroxylation on	P	621	0.338
1	P02453	Collagen alpha-1(I) chain	Bos taurus	Hydroxylation on	P	689	0.5
1	P02453	Collagen alpha-1(I) chain	Bos taurus	Hydroxylation on	P	690	0.916667
1	P02453	Collagen alpha-1(I) chain	Bos taurus	Hydroxylation on	P	738	1
1	P02453	Collagen alpha-1(I) chain	Bos taurus	Hydroxylation on	P	771	0.916667
1	P02453	Collagen alpha-1(I) chain	Bos taurus	Hydroxylation on	P	777	0.783333
1	P02453	Collagen alpha-1(I) chain	Bos taurus	Hydroxylation on	P	840	0.625
1	P02453	Collagen alpha-1(I) chain	Bos taurus	Hydroxylation on	P	849	0.625
1	P02453	Collagen alpha-1(I) chain	Bos taurus	Hydroxylation on	P	858	0.89
1	P02453	Collagen alpha-1(I) chain	Bos taurus	Hydroxylation on	P	870	1
1	P02453	Collagen alpha-1(I) chain	Bos taurus	Hydroxylation on	P	876	1
1	P02453	Collagen alpha-1(I) chain	Bos taurus	Hydroxylation on	P	936	0.1325
1	P02453	Collagen alpha-1(I) chain	Bos taurus	Hydroxylation on	P	941	0.133333
1	P02453	Collagen alpha-1(I) chain	Bos taurus	Hydroxylation on	P	945	0.821667
1	P02453	Collagen alpha-1(I) chain	Bos taurus	Hydroxylation on	P	948	0.161667
1	P02453	Collagen alpha-1(I) chain	Bos taurus	Hydroxylation on	P	963	0.89
1	P02453	Collagen alpha-1(I) chain	Bos taurus	Hydroxylation on	P	972	0.583333
1	P02453	Collagen alpha-1(I) chain	Bos taurus	Hydroxylation on	P	975	0.696667
1	P02453	Collagen alpha-1(I) chain	Bos taurus	Hydroxylation on	P	981	0.265
1	P02453	Collagen alpha-1(I) chain	Bos taurus	Hydroxylation on	P	996	0.708333
1	P02453	Collagen alpha-1(I) chain	Bos taurus	Hydroxylation on	P	1002	0.25
1	P02453	Collagen alpha-1(I) chain	Bos taurus	Hydroxylation on	P	1007	0.25
1	P02453	Collagen alpha-1(I) chain	Bos taurus	Hydroxylation on	P	1008	0.861667
1	P02453	Collagen alpha-1(I) chain	Bos taurus	Hydroxylation on	P	1044	0.958333
1	P02453	Collagen alpha-1(I) chain	Bos taurus	Hydroxylation on	P	1047	0.29
1	P02453	Collagen alpha-1(I) chain	Bos taurus	Hydroxylation on	P	1050	0.4825
1	P02453	Collagen alpha-1(I) chain	Bos taurus	Hydroxylation on	P	1053	0.39
1	P02453	Collagen alpha-1(I) chain	Bos taurus	Hydroxylation on	P	1073	0.176
1	P02453	Collagen alpha-1(I) chain	Bos taurus	Hydroxylation on	P	1119	0.395
1	P02453	Collagen alpha-1(I) chain	Bos taurus	Hydroxylation on	P	1122	0.432
1	P02453	Collagen alpha-1(I) chain	Bos taurus	Hydroxylation on	P	1125	0.645
1	P02453	Collagen alpha-1(I) chain	Bos taurus	Magnesium on	D	779	0.25
1	P02453	Collagen alpha-1(I) chain	Bos taurus	Magnesium on	D	1196	1
1	P02453	Collagen alpha-1(I) chain	Bos taurus	Magnesium on	E	287	1
1	P02453	Collagen alpha-1(I) chain	Bos taurus	Magnesium on	E	293	1
1	P02453	Collagen alpha-1(I) chain	Bos taurus	Magnesium on	E	353	0.7075
1	P02453	Collagen alpha-1(I) chain	Bos taurus	Magnesium on	E	932	0.386667
1	P02453	Collagen alpha-1(I) chain	Bos taurus	Magnesium on	E	1010	0.33
1	P02453	Collagen alpha-1(I) chain	Bos taurus	Methylation on	K	611	0.11
1	P02453	Collagen alpha-1(I) chain	Bos taurus	Phosphorylation on	S	1124	0.415
1	P02453	Collagen alpha-1(I) chain	Bos taurus	Phosphorylation on	T	336	0.29
1	P02453	Collagen alpha-1(I) chain	Bos taurus	Phosphorylation on	T	912	0.65
1	P02453	Collagen alpha-1(I) chain	Bos taurus	Phosphorylation on	T	947	0.095
1	P02453	Collagen alpha-1(I) chain	Bos taurus	Phosphorylation on	T	1038	0.25
1	P02453	Collagen alpha-1(I) chain	Bos taurus	Phosphorylation on	T	1170	1
1	P02453	Collagen alpha-1(I) chain	Bos taurus	Potassium on	E	1067	0.085
1	P02453	Collagen alpha-1(I) chain	Bos taurus	Sodium on	D	939	0.124
1	P02453	Collagen alpha-1(I) chain	Bos taurus	Sodium on	E	353	0.75
1	P02453	Collagen alpha-1(I) chain	Bos taurus	Sodium on	E	1067	0.1
1	Q7ZZN0	Myosin regulatory light chain 2	Salmo salar	Ammonia loss on	N	19	0.08
1	Q7ZZN0	Myosin regulatory light chain 2	Salmo salar	Ammonia loss on	N	63	0.05
1	Q7ZZN0	Myosin regulatory light chain 2	Salmo salar	Ammonia loss on	N	140	0.105
1	Q7ZZN0	Myosin regulatory light chain 2	Salmo salar	Calcium on	D	148	0.1075
1	Q7ZZN0	Myosin regulatory light chain 2	Salmo salar	Calcium on	E	25	0.0666667
1	Q7ZZN0	Myosin regulatory light chain 2	Salmo salar	Calcium on	E	68	0.04
1	Q7ZZN0	Myosin regulatory light chain 2	Salmo salar	Citrullination on	R	43	0.112
1	Q7ZZN0	Myosin regulatory light chain 2	Salmo salar	Deamidation on	N	19	0.04
1	Q7ZZN0	Myosin regulatory light chain 2	Salmo salar	Deamidation on	N	63	0.0816667
1	Q7ZZN0	Myosin regulatory light chain 2	Salmo salar	Deamidation on	N	66	0.141429
1	Q7ZZN0	Myosin regulatory light chain 2	Salmo salar	Deamidation on	N	81	0.192
1	Q7ZZN0	Myosin regulatory light chain 2	Salmo salar	Deamidation on	Q	26	0.11
1	Q7ZZN0	Myosin regulatory light chain 2	Salmo salar	Deamidation on	Q	28	0.115
1	Q7ZZN0	Myosin regulatory light chain 2	Salmo salar	Deamidation on	Q	30	0.13
1	Q7ZZN0	Myosin regulatory light chain 2	Salmo salar	Deamidation on	Q	41	0.075
1	Q7ZZN0	Myosin regulatory light chain 2	Salmo salar	Deamidation on	Q	61	0.074
1	Q7ZZN0	Myosin regulatory light chain 2	Salmo salar	Hydroxylation on	N	42	0.06
1	Q7ZZN0	Myosin regulatory light chain 2	Salmo salar	Hydroxylation on	P	146	0.105
1	Q7ZZN0	Myosin regulatory light chain 2	Salmo salar	Magnesium on	E	25	0.06
1	Q7ZZN0	Myosin regulatory light chain 2	Salmo salar	Magnesium on	E	31	0.08
1	Q7ZZN0	Myosin regulatory light chain 2	Salmo salar	Sodium on	D	54	0.0725
1	Q7ZZN0	Myosin regulatory light chain 2	Salmo salar	Sodium on	E	14	0.07
1	Q7ZZN0	Myosin regulatory light chain 2	Salmo salar	Sodium on	E	25	0.1
5	A0A1S2X522	phosphopyruvate hydratase	Salmo salar	Ammonia loss on	N	17	0.07
5	A0A1S2X522	phosphopyruvate hydratase	Salmo salar	Ammonia loss on	N	363	0.08
5	A0A1S2X522	phosphopyruvate hydratase	Salmo salar	Calcium on	D	297	0.17
5	A0A1S2X522	phosphopyruvate hydratase	Salmo salar	Calcium on	E	21	0.0433333
5	A0A1S2X522	phosphopyruvate hydratase	Salmo salar	Calcium on	E	167	0.02
5	A0A1S2X522	phosphopyruvate hydratase	Salmo salar	Calcium on	E	210	0.04
5	A0A1S2X522	phosphopyruvate hydratase	Salmo salar	Carbamyl on	K	28	0.05
5	A0A1S2X522	phosphopyruvate hydratase	Salmo salar	Carbamyl on	K	126	0.33
5	A0A1S2X522	phosphopyruvate hydratase	Salmo salar	Carbamyl on	K	193	0.14
5	A0A1S2X522	phosphopyruvate hydratase	Salmo salar	Deamidation on	N	17	0.0433333
5	A0A1S2X522	phosphopyruvate hydratase	Salmo salar	Deamidation on	N	102	0.08
5	A0A1S2X522	phosphopyruvate hydratase	Salmo salar	Deamidation on	N	154	0.835
5	A0A1S2X522	phosphopyruvate hydratase	Salmo salar	Deamidation on	N	177	0.296667
5	A0A1S2X522	phosphopyruvate hydratase	Salmo salar	Deamidation on	N	191	0.421667
5	A0A1S2X522	phosphopyruvate hydratase	Salmo salar	Deamidation on	N	194	0.36
5	A0A1S2X522	phosphopyruvate hydratase	Salmo salar	Deamidation on	N	216	0.106667
5	A0A1S2X522	phosphopyruvate hydratase	Salmo salar	Deamidation on	N	220	0.286667
5	A0A1S2X522	phosphopyruvate hydratase	Salmo salar	Deamidation on	N	221	0.08
5	A0A1S2X522	phosphopyruvate hydratase	Salmo salar	Deamidation on	N	345	0.315
5	A0A1S2X522	phosphopyruvate hydratase	Salmo salar	Deamidation on	N	363	0.723333
5	A0A1S2X522	phosphopyruvate hydratase	Salmo salar	Deamidation on	Q	87	0.21
5	A0A1S2X522	phosphopyruvate hydratase	Salmo salar	Deamidation on	Q	166	0.025
5	A0A1S2X522	phosphopyruvate hydratase	Salmo salar	Deamidation on	Q	275	0.114
5	A0A1S2X522	phosphopyruvate hydratase	Salmo salar	Deamidation on	Q	290	0.11
5	A0A1S2X522	phosphopyruvate hydratase	Salmo salar	Deamidation on	Q	298	0.14
5	A0A1S2X522	phosphopyruvate hydratase	Salmo salar	Deamidation on	Q	314	0.03
5	A0A1S2X522	phosphopyruvate hydratase	Salmo salar	Deamidation on	Q	346	0.1925
5	A0A1S2X522	phosphopyruvate hydratase	Salmo salar	Deamidation on	Q	361	0.124
5	A0A1S2X522	phosphopyruvate hydratase	Salmo salar	Formylation on	K	126	0.67
5	A0A1S2X522	phosphopyruvate hydratase	Salmo salar	Formylation on	K	281	0.14
5	A0A1S2X522	phosphopyruvate hydratase	Salmo salar	Formylation on	K	406	0.67
5	A0A1S2X522	phosphopyruvate hydratase	Salmo salar	Hydroxylation on	N	177	0.02
5	A0A1S2X522	phosphopyruvate hydratase	Salmo salar	Hydroxylation on	N	206	0.05
5	A0A1S2X522	phosphopyruvate hydratase	Salmo salar	Hydroxylation on	P	18	0.07
5	A0A1S2X522	phosphopyruvate hydratase	Salmo salar	Hydroxylation on	P	172	0.0566667
5	A0A1S2X522	phosphopyruvate hydratase	Salmo salar	Hydroxylation on	P	215	0.04
5	A0A1S2X522	phosphopyruvate hydratase	Salmo salar	Methylation on	K	306	0.14
5	A0A1S2X522	phosphopyruvate hydratase	Salmo salar	Phosphorylation on	S	40	0.02
5	A0A1S2X522	phosphopyruvate hydratase	Salmo salar	Potassium on	E	210	0.06
5	A0A1S2X522	phosphopyruvate hydratase	Salmo salar	Sodium on	D	23	0.0425
5	A0A1S2X522	phosphopyruvate hydratase	Salmo salar	Sodium on	D	274	0.0966667
5	A0A1S2X522	phosphopyruvate hydratase	Salmo salar	Sodium on	D	278	0.105
5	A0A1S2X522	phosphopyruvate hydratase	Salmo salar	Sodium on	D	297	0.14
5	A0A1S3Q7E3	collagen alpha-1(I) chain-like	Salmo salar	Acetylation on	K	925	1
5	A0A1S3Q7E3	collagen alpha-1(I) chain-like	Salmo salar	Ammonia loss on	N	927	0.11
5	A0A1S3Q7E3	collagen alpha-1(I) chain-like	Salmo salar	Ammonia loss on	N	1102	0.686
5	A0A1S3Q7E3	collagen alpha-1(I) chain-like	Salmo salar	Deamidation on	N	322	0.5
5	A0A1S3Q7E3	collagen alpha-1(I) chain-like	Salmo salar	Deamidation on	N	549	0.471667
5	A0A1S3Q7E3	collagen alpha-1(I) chain-like	Salmo salar	Deamidation on	N	628	0.82
5	A0A1S3Q7E3	collagen alpha-1(I) chain-like	Salmo salar	Deamidation on	N	820	1
5	A0A1S3Q7E3	collagen alpha-1(I) chain-like	Salmo salar	Deamidation on	N	927	0.22
5	A0A1S3Q7E3	collagen alpha-1(I) chain-like	Salmo salar	Deamidation on	N	1066	0.517
5	A0A1S3Q7E3	collagen alpha-1(I) chain-like	Salmo salar	Deamidation on	N	1123	0.4
5	A0A1S3Q7E3	collagen alpha-1(I) chain-like	Salmo salar	Deamidation on	N	1144	0.835
5	A0A1S3Q7E3	collagen alpha-1(I) chain-like	Salmo salar	Deamidation on	Q	631	0.14
5	A0A1S3Q7E3	collagen alpha-1(I) chain-like	Salmo salar	Hydroxylation on	K	340	1
5	A0A1S3Q7E3	collagen alpha-1(I) chain-like	Salmo salar	Hydroxylation on	P	180	0.833333
5	A0A1S3Q7E3	collagen alpha-1(I) chain-like	Salmo salar	Hydroxylation on	P	331	0.5
5	A0A1S3Q7E3	collagen alpha-1(I) chain-like	Salmo salar	Hydroxylation on	P	334	0.5
5	A0A1S3Q7E3	collagen alpha-1(I) chain-like	Salmo salar	Hydroxylation on	P	376	1
5	A0A1S3Q7E3	collagen alpha-1(I) chain-like	Salmo salar	Hydroxylation on	P	397	0.625
5	A0A1S3Q7E3	collagen alpha-1(I) chain-like	Salmo salar	Hydroxylation on	P	400	1
5	A0A1S3Q7E3	collagen alpha-1(I) chain-like	Salmo salar	Hydroxylation on	P	439	0.625
5	A0A1S3Q7E3	collagen alpha-1(I) chain-like	Salmo salar	Hydroxylation on	P	448	1
5	A0A1S3Q7E3	collagen alpha-1(I) chain-like	Salmo salar	Hydroxylation on	P	463	1
5	A0A1S3Q7E3	collagen alpha-1(I) chain-like	Salmo salar	Hydroxylation on	P	472	1
5	A0A1S3Q7E3	collagen alpha-1(I) chain-like	Salmo salar	Hydroxylation on	P	517	1
5	A0A1S3Q7E3	collagen alpha-1(I) chain-like	Salmo salar	Hydroxylation on	P	523	1
5	A0A1S3Q7E3	collagen alpha-1(I) chain-like	Salmo salar	Hydroxylation on	P	565	0.798
5	A0A1S3Q7E3	collagen alpha-1(I) chain-like	Salmo salar	Hydroxylation on	P	571	0.867
5	A0A1S3Q7E3	collagen alpha-1(I) chain-like	Salmo salar	Hydroxylation on	P	598	1
5	A0A1S3Q7E3	collagen alpha-1(I) chain-like	Salmo salar	Hydroxylation on	P	607	1
5	A0A1S3Q7E3	collagen alpha-1(I) chain-like	Salmo salar	Hydroxylation on	P	634	1
5	A0A1S3Q7E3	collagen alpha-1(I) chain-like	Salmo salar	Hydroxylation on	P	652	0.5
5	A0A1S3Q7E3	collagen alpha-1(I) chain-like	Salmo salar	Hydroxylation on	P	658	1
5	A0A1S3Q7E3	collagen alpha-1(I) chain-like	Salmo salar	Hydroxylation on	P	670	1
5	A0A1S3Q7E3	collagen alpha-1(I) chain-like	Salmo salar	Hydroxylation on	P	712	0.75
5	A0A1S3Q7E3	collagen alpha-1(I) chain-like	Salmo salar	Hydroxylation on	P	718	1
5	A0A1S3Q7E3	collagen alpha-1(I) chain-like	Salmo salar	Hydroxylation on	P	759	0.2
5	A0A1S3Q7E3	collagen alpha-1(I) chain-like	Salmo salar	Hydroxylation on	P	760	0.364286
5	A0A1S3Q7E3	collagen alpha-1(I) chain-like	Salmo salar	Hydroxylation on	P	778	0.642222
5	A0A1S3Q7E3	collagen alpha-1(I) chain-like	Salmo salar	Hydroxylation on	P	796	0.82
5	A0A1S3Q7E3	collagen alpha-1(I) chain-like	Salmo salar	Hydroxylation on	P	811	0.303333
5	A0A1S3Q7E3	collagen alpha-1(I) chain-like	Salmo salar	Hydroxylation on	P	829	1
5	A0A1S3Q7E3	collagen alpha-1(I) chain-like	Salmo salar	Hydroxylation on	P	838	1
5	A0A1S3Q7E3	collagen alpha-1(I) chain-like	Salmo salar	Hydroxylation on	P	856	1
5	A0A1S3Q7E3	collagen alpha-1(I) chain-like	Salmo salar	Hydroxylation on	P	859	1
5	A0A1S3Q7E3	collagen alpha-1(I) chain-like	Salmo salar	Hydroxylation on	P	865	0.9375
5	A0A1S3Q7E3	collagen alpha-1(I) chain-like	Salmo salar	Hydroxylation on	P	874	1
5	A0A1S3Q7E3	collagen alpha-1(I) chain-like	Salmo salar	Hydroxylation on	P	886	1
5	A0A1S3Q7E3	collagen alpha-1(I) chain-like	Salmo salar	Hydroxylation on	P	907	1
5	A0A1S3Q7E3	collagen alpha-1(I) chain-like	Salmo salar	Hydroxylation on	P	916	1
5	A0A1S3Q7E3	collagen alpha-1(I) chain-like	Salmo salar	Hydroxylation on	P	934	0.761111
5	A0A1S3Q7E3	collagen alpha-1(I) chain-like	Salmo salar	Hydroxylation on	P	937	0.7125
5	A0A1S3Q7E3	collagen alpha-1(I) chain-like	Salmo salar	Hydroxylation on	P	964	1
5	A0A1S3Q7E3	collagen alpha-1(I) chain-like	Salmo salar	Hydroxylation on	P	985	0.89
5	A0A1S3Q7E3	collagen alpha-1(I) chain-like	Salmo salar	Hydroxylation on	P	987	0.2
5	A0A1S3Q7E3	collagen alpha-1(I) chain-like	Salmo salar	Hydroxylation on	P	991	0.395
5	A0A1S3Q7E3	collagen alpha-1(I) chain-like	Salmo salar	Hydroxylation on	P	997	0.225
5	A0A1S3Q7E3	collagen alpha-1(I) chain-like	Salmo salar	Hydroxylation on	P	1105	0.5
5	A0A1S3Q7E3	collagen alpha-1(I) chain-like	Salmo salar	Hydroxylation on	P	1108	0.5
5	A0A1S3Q7E3	collagen alpha-1(I) chain-like	Salmo salar	Hydroxylation on	P	1147	0.665
5	A0A1S3Q7E3	collagen alpha-1(I) chain-like	Salmo salar	Hydroxylation on	P	1153	1
5	A0A1S3Q7E3	collagen alpha-1(I) chain-like	Salmo salar	Magnesium on	D	928	0.11
5	A0A1S3Q7E3	collagen alpha-1(I) chain-like	Salmo salar	Magnesium on	E	1116	0.67
5	A0A1S3Q7E3	collagen alpha-1(I) chain-like	Salmo salar	Phosphorylation on	T	184	1
5	A0A1S3Q7E3	collagen alpha-1(I) chain-like	Salmo salar	Sodium on	E	909	1
5	A0A1S3Q7E3	collagen alpha-1(I) chain-like	Salmo salar	Sodium on	E	999	0.12
5	A0A1S3Q7E3	collagen alpha-1(I) chain-like	Salmo salar	Sodium on	E	1116	0.766
5	A0A1S3SM10	collagen alpha-1(I) chain-like	Salmo salar	Acetylation on	K	345	1
5	A0A1S3SM10	collagen alpha-1(I) chain-like	Salmo salar	Ammonia loss on	N	932	0.12
5	A0A1S3SM10	collagen alpha-1(I) chain-like	Salmo salar	Deamidation on	N	554	0.5
5	A0A1S3SM10	collagen alpha-1(I) chain-like	Salmo salar	Deamidation on	N	633	0.82
5	A0A1S3SM10	collagen alpha-1(I) chain-like	Salmo salar	Deamidation on	N	825	1
5	A0A1S3SM10	collagen alpha-1(I) chain-like	Salmo salar	Deamidation on	N	932	0.25
5	A0A1S3SM10	collagen alpha-1(I) chain-like	Salmo salar	Deamidation on	N	1071	0.462222
5	A0A1S3SM10	collagen alpha-1(I) chain-like	Salmo salar	Deamidation on	N	1128	0.325
5	A0A1S3SM10	collagen alpha-1(I) chain-like	Salmo salar	Deamidation on	Q	636	0.14
5	A0A1S3SM10	collagen alpha-1(I) chain-like	Salmo salar	Hydroxylation on	P	192	1
5	A0A1S3SM10	collagen alpha-1(I) chain-like	Salmo salar	Hydroxylation on	P	381	1
5	A0A1S3SM10	collagen alpha-1(I) chain-like	Salmo salar	Hydroxylation on	P	402	0.95875
5	A0A1S3SM10	collagen alpha-1(I) chain-like	Salmo salar	Hydroxylation on	P	405	1
5	A0A1S3SM10	collagen alpha-1(I) chain-like	Salmo salar	Hydroxylation on	P	444	1
5	A0A1S3SM10	collagen alpha-1(I) chain-like	Salmo salar	Hydroxylation on	P	453	1
5	A0A1S3SM10	collagen alpha-1(I) chain-like	Salmo salar	Hydroxylation on	P	468	1
5	A0A1S3SM10	collagen alpha-1(I) chain-like	Salmo salar	Hydroxylation on	P	477	1
5	A0A1S3SM10	collagen alpha-1(I) chain-like	Salmo salar	Hydroxylation on	P	522	1
5	A0A1S3SM10	collagen alpha-1(I) chain-like	Salmo salar	Hydroxylation on	P	528	1
5	A0A1S3SM10	collagen alpha-1(I) chain-like	Salmo salar	Hydroxylation on	P	570	0.78875
5	A0A1S3SM10	collagen alpha-1(I) chain-like	Salmo salar	Hydroxylation on	P	576	0.83375
5	A0A1S3SM10	collagen alpha-1(I) chain-like	Salmo salar	Hydroxylation on	P	603	1
5	A0A1S3SM10	collagen alpha-1(I) chain-like	Salmo salar	Hydroxylation on	P	612	1
5	A0A1S3SM10	collagen alpha-1(I) chain-like	Salmo salar	Hydroxylation on	P	639	1
5	A0A1S3SM10	collagen alpha-1(I) chain-like	Salmo salar	Hydroxylation on	P	675	1
5	A0A1S3SM10	collagen alpha-1(I) chain-like	Salmo salar	Hydroxylation on	P	764	0.33
5	A0A1S3SM10	collagen alpha-1(I) chain-like	Salmo salar	Hydroxylation on	P	765	0.583333
5	A0A1S3SM10	collagen alpha-1(I) chain-like	Salmo salar	Hydroxylation on	P	783	1
5	A0A1S3SM10	collagen alpha-1(I) chain-like	Salmo salar	Hydroxylation on	P	801	0.82
5	A0A1S3SM10	collagen alpha-1(I) chain-like	Salmo salar	Hydroxylation on	P	816	0.303333
5	A0A1S3SM10	collagen alpha-1(I) chain-like	Salmo salar	Hydroxylation on	P	861	1
5	A0A1S3SM10	collagen alpha-1(I) chain-like	Salmo salar	Hydroxylation on	P	864	1
5	A0A1S3SM10	collagen alpha-1(I) chain-like	Salmo salar	Hydroxylation on	P	870	0.928571
5	A0A1S3SM10	collagen alpha-1(I) chain-like	Salmo salar	Hydroxylation on	P	912	1
5	A0A1S3SM10	collagen alpha-1(I) chain-like	Salmo salar	Hydroxylation on	P	921	1
5	A0A1S3SM10	collagen alpha-1(I) chain-like	Salmo salar	Hydroxylation on	P	939	0.75625
5	A0A1S3SM10	collagen alpha-1(I) chain-like	Salmo salar	Hydroxylation on	P	942	0.7
5	A0A1S3SM10	collagen alpha-1(I) chain-like	Salmo salar	Hydroxylation on	P	966	0.833333
5	A0A1S3SM10	collagen alpha-1(I) chain-like	Salmo salar	Hydroxylation on	P	969	0.75
5	A0A1S3SM10	collagen alpha-1(I) chain-like	Salmo salar	Hydroxylation on	P	990	0.892222
5	A0A1S3SM10	collagen alpha-1(I) chain-like	Salmo salar	Hydroxylation on	P	996	0.3025
5	A0A1S3SM10	collagen alpha-1(I) chain-like	Salmo salar	Hydroxylation on	P	1002	0.225
5	A0A1S3SM10	collagen alpha-1(I) chain-like	Salmo salar	Hydroxylation on	P	1110	1
5	A0A1S3SM10	collagen alpha-1(I) chain-like	Salmo salar	Hydroxylation on	P	1113	0.623333
5	A0A1S3SM10	collagen alpha-1(I) chain-like	Salmo salar	Hydroxylation on	P	1152	1
5	A0A1S3SM10	collagen alpha-1(I) chain-like	Salmo salar	Hydroxylation on	P	1158	1
5	A0A1S3SM10	collagen alpha-1(I) chain-like	Salmo salar	Magnesium on	E	347	1
5	A0A1S3SM10	collagen alpha-1(I) chain-like	Salmo salar	Sodium on	E	1004	0.12
5	B5DG55	Alpha-1,4 glucan phosphorylase	Salmo salar	Ammonia loss on	N	173	0.09
5	B5DG55	Alpha-1,4 glucan phosphorylase	Salmo salar	Ammonia loss on	N	339	0.08
5	B5DG55	Alpha-1,4 glucan phosphorylase	Salmo salar	Ammonia loss on	N	580	0.5
5	B5DG55	Alpha-1,4 glucan phosphorylase	Salmo salar	Calcium on	D	218	0.09
5	B5DG55	Alpha-1,4 glucan phosphorylase	Salmo salar	Citrullination on	R	409	0.183333
5	B5DG55	Alpha-1,4 glucan phosphorylase	Salmo salar	Deamidation on	N	24	0.375
5	B5DG55	Alpha-1,4 glucan phosphorylase	Salmo salar	Deamidation on	N	58	0.361429
5	B5DG55	Alpha-1,4 glucan phosphorylase	Salmo salar	Deamidation on	N	168	0.568
5	B5DG55	Alpha-1,4 glucan phosphorylase	Salmo salar	Deamidation on	N	173	0.667
5	B5DG55	Alpha-1,4 glucan phosphorylase	Salmo salar	Deamidation on	N	236	0.432
5	B5DG55	Alpha-1,4 glucan phosphorylase	Salmo salar	Deamidation on	N	237	0.398
5	B5DG55	Alpha-1,4 glucan phosphorylase	Salmo salar	Deamidation on	N	283	0.42875
5	B5DG55	Alpha-1,4 glucan phosphorylase	Salmo salar	Deamidation on	N	285	0.155
5	B5DG55	Alpha-1,4 glucan phosphorylase	Salmo salar	Deamidation on	N	332	0.33
5	B5DG55	Alpha-1,4 glucan phosphorylase	Salmo salar	Deamidation on	N	339	0.461429
5	B5DG55	Alpha-1,4 glucan phosphorylase	Salmo salar	Deamidation on	N	408	0.294
5	B5DG55	Alpha-1,4 glucan phosphorylase	Salmo salar	Deamidation on	N	632	0.354
5	B5DG55	Alpha-1,4 glucan phosphorylase	Salmo salar	Deamidation on	N	648	0.346
5	B5DG55	Alpha-1,4 glucan phosphorylase	Salmo salar	Deamidation on	N	679	0.29
5	B5DG55	Alpha-1,4 glucan phosphorylase	Salmo salar	Deamidation on	N	685	0.89
5	B5DG55	Alpha-1,4 glucan phosphorylase	Salmo salar	Deamidation on	N	735	0.33
5	B5DG55	Alpha-1,4 glucan phosphorylase	Salmo salar	Deamidation on	Q	176	0.0966667
5	B5DG55	Alpha-1,4 glucan phosphorylase	Salmo salar	Deamidation on	Q	561	0.14
5	B5DG55	Alpha-1,4 glucan phosphorylase	Salmo salar	Deamidation on	Q	567	0.13
5	B5DG55	Alpha-1,4 glucan phosphorylase	Salmo salar	Formylation on	K	569	0.12
5	B5DG55	Alpha-1,4 glucan phosphorylase	Salmo salar	Formylation on	K	642	1
5	B5DG55	Alpha-1,4 glucan phosphorylase	Salmo salar	Hydroxylation on	N	173	0.13
5	B5DG55	Alpha-1,4 glucan phosphorylase	Salmo salar	Hydroxylation on	N	697	0.17
5	B5DG55	Alpha-1,4 glucan phosphorylase	Salmo salar	Hydroxylation on	P	343	0.08
5	B5DG55	Alpha-1,4 glucan phosphorylase	Salmo salar	Sodium on	E	178	0.07
5	B5DG55	Alpha-1,4 glucan phosphorylase	Salmo salar	Sodium on	E	673	0.145
5	B5DGL9	fructose-bisphosphatase	Salmo salar	Acetylation on	N-term	1	1
5	B5DGL9	fructose-bisphosphatase	Salmo salar	Deamidation on	N	81	0.2
5	B5DGL9	fructose-bisphosphatase	Salmo salar	Deamidation on	N	273	0.5
5	B9EP57	Troponin C, skeletal muscle	Salmo salar	Ammonia loss on	N	142	0.02
5	B9EP57	Troponin C, skeletal muscle	Salmo salar	Deamidation on	N	18	0.41
5	B9EP57	Troponin C, skeletal muscle	Salmo salar	Deamidation on	N	106	0.07
5	B9EP57	Troponin C, skeletal muscle	Salmo salar	Deamidation on	N	142	0.08
5	B9EP57	Troponin C, skeletal muscle	Salmo salar	Deamidation on	Q	126	0.02
5	B9EP57	Troponin C, skeletal muscle	Salmo salar	Fe[III] on	E	39	0.25
5	P02070	Hemoglobin subunit beta	Bos taurus	Deamidation on	N	55	0.16
5	P02070	Hemoglobin subunit beta	Bos taurus	Deamidation on	N	72	0.953333
5	P02070	Hemoglobin subunit beta	Bos taurus	Deamidation on	N	138	0.61
5	P02070	Hemoglobin subunit beta	Bos taurus	Deamidation on	Q	38	0.213333
5	P02070	Hemoglobin subunit beta	Bos taurus	Deamidation on	Q	126	0.14
5	P02070	Hemoglobin subunit beta	Bos taurus	Formylation on	K	18	0.67
5	P02070	Hemoglobin subunit beta	Bos taurus	Hydroxylation on	P	35	0.263333
5	P02070	Hemoglobin subunit beta	Bos taurus	Phosphorylation on	T	37	0.14
5	P02453	Collagen alpha-1(I) chain	Bos taurus	Acetylation on	K	285	0.5
5	P02453	Collagen alpha-1(I) chain	Bos taurus	Acetylation on	K	351	0.5
5	P02453	Collagen alpha-1(I) chain	Bos taurus	Hydroxylation on	K	276	0.343333
5	P02453	Collagen alpha-1(I) chain	Bos taurus	Hydroxylation on	P	177	0.5
5	P02453	Collagen alpha-1(I) chain	Bos taurus	Hydroxylation on	P	333	0.5
5	P02453	Collagen alpha-1(I) chain	Bos taurus	Hydroxylation on	P	342	0.5
5	P02453	Collagen alpha-1(I) chain	Bos taurus	Hydroxylation on	P	426	1
5	P02453	Collagen alpha-1(I) chain	Bos taurus	Hydroxylation on	P	450	1
5	P02453	Collagen alpha-1(I) chain	Bos taurus	Hydroxylation on	P	459	1
5	P02453	Collagen alpha-1(I) chain	Bos taurus	Hydroxylation on	P	489	1
5	P02453	Collagen alpha-1(I) chain	Bos taurus	Hydroxylation on	P	495	1
5	P02453	Collagen alpha-1(I) chain	Bos taurus	Hydroxylation on	P	582	0.947143
5	P02453	Collagen alpha-1(I) chain	Bos taurus	Hydroxylation on	P	584	0.2375
5	P02453	Collagen alpha-1(I) chain	Bos taurus	Hydroxylation on	P	600	0.671429
5	P02453	Collagen alpha-1(I) chain	Bos taurus	Hydroxylation on	P	602	0.2
5	P02453	Collagen alpha-1(I) chain	Bos taurus	Hydroxylation on	P	603	0.9
5	P02453	Collagen alpha-1(I) chain	Bos taurus	Hydroxylation on	P	621	0.706
5	P02453	Collagen alpha-1(I) chain	Bos taurus	Hydroxylation on	P	689	0.5
5	P02453	Collagen alpha-1(I) chain	Bos taurus	Hydroxylation on	P	690	0.9
5	P02453	Collagen alpha-1(I) chain	Bos taurus	Hydroxylation on	P	771	1
5	P02453	Collagen alpha-1(I) chain	Bos taurus	Hydroxylation on	P	777	0.964286
5	P02453	Collagen alpha-1(I) chain	Bos taurus	Hydroxylation on	P	870	1
5	P02453	Collagen alpha-1(I) chain	Bos taurus	Hydroxylation on	P	876	1
5	P02453	Collagen alpha-1(I) chain	Bos taurus	Hydroxylation on	P	936	0.235
5	P02453	Collagen alpha-1(I) chain	Bos taurus	Hydroxylation on	P	941	0.285
5	P02453	Collagen alpha-1(I) chain	Bos taurus	Hydroxylation on	P	945	0.938571
5	P02453	Collagen alpha-1(I) chain	Bos taurus	Hydroxylation on	P	948	0.15
5	P02453	Collagen alpha-1(I) chain	Bos taurus	Hydroxylation on	P	963	0.964286
5	P02453	Collagen alpha-1(I) chain	Bos taurus	Hydroxylation on	P	972	0.652857
5	P02453	Collagen alpha-1(I) chain	Bos taurus	Hydroxylation on	P	975	0.895714
5	P02453	Collagen alpha-1(I) chain	Bos taurus	Hydroxylation on	P	981	0.3125
5	P02453	Collagen alpha-1(I) chain	Bos taurus	Hydroxylation on	P	996	0.945
5	P02453	Collagen alpha-1(I) chain	Bos taurus	Hydroxylation on	P	1002	0.33
5	P02453	Collagen alpha-1(I) chain	Bos taurus	Hydroxylation on	P	1008	0.868
5	P02453	Collagen alpha-1(I) chain	Bos taurus	Hydroxylation on	P	1044	1
5	P02453	Collagen alpha-1(I) chain	Bos taurus	Hydroxylation on	P	1050	0.5
5	P02453	Collagen alpha-1(I) chain	Bos taurus	Hydroxylation on	P	1073	0.2
5	P02453	Collagen alpha-1(I) chain	Bos taurus	Hydroxylation on	P	1121	0.625
5	P02453	Collagen alpha-1(I) chain	Bos taurus	Hydroxylation on	P	1122	0.25
5	P02453	Collagen alpha-1(I) chain	Bos taurus	Hydroxylation on	P	1125	1
5	P02453	Collagen alpha-1(I) chain	Bos taurus	Magnesium on	E	287	1
5	P02453	Collagen alpha-1(I) chain	Bos taurus	Phosphorylation on	T	912	1
5	P02453	Collagen alpha-1(I) chain	Bos taurus	Phosphorylation on	T	947	0.29
5	P02453	Collagen alpha-1(I) chain	Bos taurus	Sodium on	D	939	0.17
5	P02453	Collagen alpha-1(I) chain	Bos taurus	Sodium on	E	353	0.835
5	Q7ZZN0	Myosin regulatory light chain 2	Salmo salar	Ammonia loss on	N	66	0.04
5	Q7ZZN0	Myosin regulatory light chain 2	Salmo salar	Citrullination on	R	43	0.2
5	Q7ZZN0	Myosin regulatory light chain 2	Salmo salar	Deamidation on	N	19	0.04
5	Q7ZZN0	Myosin regulatory light chain 2	Salmo salar	Deamidation on	N	42	0.2
5	Q7ZZN0	Myosin regulatory light chain 2	Salmo salar	Deamidation on	N	63	0.06
5	Q7ZZN0	Myosin regulatory light chain 2	Salmo salar	Deamidation on	N	66	0.25
5	Q7ZZN0	Myosin regulatory light chain 2	Salmo salar	Deamidation on	N	81	0.2
5	Q7ZZN0	Myosin regulatory light chain 2	Salmo salar	Deamidation on	Q	41	0.03
5	Q7ZZN0	Myosin regulatory light chain 2	Salmo salar	Hydroxylation on	K	65	0.03
5	Q7ZZN0	Myosin regulatory light chain 2	Salmo salar	Hydroxylation on	N	140	0.33
9	A0A1S2X522	phosphopyruvate hydratase	Salmo salar	Ammonia loss on	N	17	0.03
9	A0A1S2X522	phosphopyruvate hydratase	Salmo salar	Ammonia loss on	N	345	0.11
9	A0A1S2X522	phosphopyruvate hydratase	Salmo salar	Ammonia loss on	N	363	0.0625
9	A0A1S2X522	phosphopyruvate hydratase	Salmo salar	Calcium on	D	245	0.015
9	A0A1S2X522	phosphopyruvate hydratase	Salmo salar	Calcium on	D	274	0.09
9	A0A1S2X522	phosphopyruvate hydratase	Salmo salar	Calcium on	D	278	0.08
9	A0A1S2X522	phosphopyruvate hydratase	Salmo salar	Calcium on	D	318	0.02
9	A0A1S2X522	phosphopyruvate hydratase	Salmo salar	Calcium on	E	21	0.045
9	A0A1S2X522	phosphopyruvate hydratase	Salmo salar	Calcium on	E	167	0.0366667
9	A0A1S2X522	phosphopyruvate hydratase	Salmo salar	Calcium on	E	219	0.05
9	A0A1S2X522	phosphopyruvate hydratase	Salmo salar	Carbamyl on	C	147	1
9	A0A1S2X522	phosphopyruvate hydratase	Salmo salar	Carbamyl on	K	28	0.02
9	A0A1S2X522	phosphopyruvate hydratase	Salmo salar	Carbamyl on	K	126	0.33
9	A0A1S2X522	phosphopyruvate hydratase	Salmo salar	Carbamyl on	K	281	0.08
9	A0A1S2X522	phosphopyruvate hydratase	Salmo salar	Deamidation on	N	17	0.05
9	A0A1S2X522	phosphopyruvate hydratase	Salmo salar	Deamidation on	N	70	1
9	A0A1S2X522	phosphopyruvate hydratase	Salmo salar	Deamidation on	N	102	0.09
9	A0A1S2X522	phosphopyruvate hydratase	Salmo salar	Deamidation on	N	151	0.665
9	A0A1S2X522	phosphopyruvate hydratase	Salmo salar	Deamidation on	N	154	1
9	A0A1S2X522	phosphopyruvate hydratase	Salmo salar	Deamidation on	N	177	0.335
9	A0A1S2X522	phosphopyruvate hydratase	Salmo salar	Deamidation on	N	191	0.3725
9	A0A1S2X522	phosphopyruvate hydratase	Salmo salar	Deamidation on	N	194	0.465
9	A0A1S2X522	phosphopyruvate hydratase	Salmo salar	Deamidation on	N	206	0.05
9	A0A1S2X522	phosphopyruvate hydratase	Salmo salar	Deamidation on	N	216	0.07
9	A0A1S2X522	phosphopyruvate hydratase	Salmo salar	Deamidation on	N	220	0.345
9	A0A1S2X522	phosphopyruvate hydratase	Salmo salar	Deamidation on	N	221	0.06
9	A0A1S2X522	phosphopyruvate hydratase	Salmo salar	Deamidation on	N	345	0.3425
9	A0A1S2X522	phosphopyruvate hydratase	Salmo salar	Deamidation on	N	363	0.675
9	A0A1S2X522	phosphopyruvate hydratase	Salmo salar	Deamidation on	N	408	0.25
9	A0A1S2X522	phosphopyruvate hydratase	Salmo salar	Deamidation on	Q	87	0.21
9	A0A1S2X522	phosphopyruvate hydratase	Salmo salar	Deamidation on	Q	166	0.0433333
9	A0A1S2X522	phosphopyruvate hydratase	Salmo salar	Deamidation on	Q	275	0.085
9	A0A1S2X522	phosphopyruvate hydratase	Salmo salar	Deamidation on	Q	298	0.09
9	A0A1S2X522	phosphopyruvate hydratase	Salmo salar	Deamidation on	Q	346	0.155
9	A0A1S2X522	phosphopyruvate hydratase	Salmo salar	Deamidation on	Q	361	0.1225
9	A0A1S2X522	phosphopyruvate hydratase	Salmo salar	Formylation on	K	126	0.89
9	A0A1S2X522	phosphopyruvate hydratase	Salmo salar	Formylation on	K	281	0.085
9	A0A1S2X522	phosphopyruvate hydratase	Salmo salar	Formylation on	K	406	0.6875
9	A0A1S2X522	phosphopyruvate hydratase	Salmo salar	Hydroxylation on	K	281	0.08
9	A0A1S2X522	phosphopyruvate hydratase	Salmo salar	Hydroxylation on	K	306	0.275
9	A0A1S2X522	phosphopyruvate hydratase	Salmo salar	Hydroxylation on	N	177	0.035
9	A0A1S2X522	phosphopyruvate hydratase	Salmo salar	Hydroxylation on	N	363	0.07
9	A0A1S2X522	phosphopyruvate hydratase	Salmo salar	Hydroxylation on	P	18	0.065
9	A0A1S2X522	phosphopyruvate hydratase	Salmo salar	Hydroxylation on	P	172	0.045
9	A0A1S2X522	phosphopyruvate hydratase	Salmo salar	Magnesium on	D	297	0.07
9	A0A1S2X522	phosphopyruvate hydratase	Salmo salar	Magnesium on	D	318	0.02
9	A0A1S2X522	phosphopyruvate hydratase	Salmo salar	Methylation on	K	306	0.07
9	A0A1S2X522	phosphopyruvate hydratase	Salmo salar	Phosphorylation on	S	40	0.08
9	A0A1S2X522	phosphopyruvate hydratase	Salmo salar	Potassium on	E	167	0.02
9	A0A1S2X522	phosphopyruvate hydratase	Salmo salar	Potassium on	E	293	0.11
9	A0A1S2X522	phosphopyruvate hydratase	Salmo salar	Sodium on	D	23	0.02
9	A0A1S2X522	phosphopyruvate hydratase	Salmo salar	Sodium on	D	209	0.05
9	A0A1S2X522	phosphopyruvate hydratase	Salmo salar	Sodium on	D	278	0.09
9	A0A1S2X522	phosphopyruvate hydratase	Salmo salar	Sodium on	D	318	0.08
9	A0A1S2X522	phosphopyruvate hydratase	Salmo salar	Sodium on	E	167	0.0733333
9	A0A1S2X522	phosphopyruvate hydratase	Salmo salar	Sodium on	E	210	0.07
9	A0A1S3Q7E3	collagen alpha-1(I) chain-like	Salmo salar	Ammonia loss on	N	927	0.17
9	A0A1S3Q7E3	collagen alpha-1(I) chain-like	Salmo salar	Ammonia loss on	N	1102	0.681667
9	A0A1S3Q7E3	collagen alpha-1(I) chain-like	Salmo salar	Citrullination on	R	1054	0.5
9	A0A1S3Q7E3	collagen alpha-1(I) chain-like	Salmo salar	Deamidation on	N	183	0.5
9	A0A1S3Q7E3	collagen alpha-1(I) chain-like	Salmo salar	Deamidation on	N	312	0.12
9	A0A1S3Q7E3	collagen alpha-1(I) chain-like	Salmo salar	Deamidation on	N	322	0.525
9	A0A1S3Q7E3	collagen alpha-1(I) chain-like	Salmo salar	Deamidation on	N	549	0.47875
9	A0A1S3Q7E3	collagen alpha-1(I) chain-like	Salmo salar	Deamidation on	N	628	0.525
9	A0A1S3Q7E3	collagen alpha-1(I) chain-like	Salmo salar	Deamidation on	N	688	0.25
9	A0A1S3Q7E3	collagen alpha-1(I) chain-like	Salmo salar	Deamidation on	N	820	0.75
9	A0A1S3Q7E3	collagen alpha-1(I) chain-like	Salmo salar	Deamidation on	N	1066	0.609091
9	A0A1S3Q7E3	collagen alpha-1(I) chain-like	Salmo salar	Deamidation on	N	1123	0.5
9	A0A1S3Q7E3	collagen alpha-1(I) chain-like	Salmo salar	Deamidation on	N	1144	0.5
9	A0A1S3Q7E3	collagen alpha-1(I) chain-like	Salmo salar	Deamidation on	Q	631	0.33
9	A0A1S3Q7E3	collagen alpha-1(I) chain-like	Salmo salar	Deamidation on	Q	810	0.17
9	A0A1S3Q7E3	collagen alpha-1(I) chain-like	Salmo salar	Hydroxylation on	K	340	0.12
9	A0A1S3Q7E3	collagen alpha-1(I) chain-like	Salmo salar	Hydroxylation on	K	769	0.13
9	A0A1S3Q7E3	collagen alpha-1(I) chain-like	Salmo salar	Hydroxylation on	N	903	0.5
9	A0A1S3Q7E3	collagen alpha-1(I) chain-like	Salmo salar	Hydroxylation on	P	199	0.33
9	A0A1S3Q7E3	collagen alpha-1(I) chain-like	Salmo salar	Hydroxylation on	P	334	0.526667
9	A0A1S3Q7E3	collagen alpha-1(I) chain-like	Salmo salar	Hydroxylation on	P	376	0.833333
9	A0A1S3Q7E3	collagen alpha-1(I) chain-like	Salmo salar	Hydroxylation on	P	397	0.856364
9	A0A1S3Q7E3	collagen alpha-1(I) chain-like	Salmo salar	Hydroxylation on	P	400	1
9	A0A1S3Q7E3	collagen alpha-1(I) chain-like	Salmo salar	Hydroxylation on	P	439	0.45
9	A0A1S3Q7E3	collagen alpha-1(I) chain-like	Salmo salar	Hydroxylation on	P	448	1
9	A0A1S3Q7E3	collagen alpha-1(I) chain-like	Salmo salar	Hydroxylation on	P	463	0.772727
9	A0A1S3Q7E3	collagen alpha-1(I) chain-like	Salmo salar	Hydroxylation on	P	472	1
9	A0A1S3Q7E3	collagen alpha-1(I) chain-like	Salmo salar	Hydroxylation on	P	484	1
9	A0A1S3Q7E3	collagen alpha-1(I) chain-like	Salmo salar	Hydroxylation on	P	517	1
9	A0A1S3Q7E3	collagen alpha-1(I) chain-like	Salmo salar	Hydroxylation on	P	523	1
9	A0A1S3Q7E3	collagen alpha-1(I) chain-like	Salmo salar	Hydroxylation on	P	565	0.881818
9	A0A1S3Q7E3	collagen alpha-1(I) chain-like	Salmo salar	Hydroxylation on	P	571	0.705455
9	A0A1S3Q7E3	collagen alpha-1(I) chain-like	Salmo salar	Hydroxylation on	P	598	1
9	A0A1S3Q7E3	collagen alpha-1(I) chain-like	Salmo salar	Hydroxylation on	P	607	1
9	A0A1S3Q7E3	collagen alpha-1(I) chain-like	Salmo salar	Hydroxylation on	P	634	1
9	A0A1S3Q7E3	collagen alpha-1(I) chain-like	Salmo salar	Hydroxylation on	P	643	0.195
9	A0A1S3Q7E3	collagen alpha-1(I) chain-like	Salmo salar	Hydroxylation on	P	652	0.555
9	A0A1S3Q7E3	collagen alpha-1(I) chain-like	Salmo salar	Hydroxylation on	P	658	1
9	A0A1S3Q7E3	collagen alpha-1(I) chain-like	Salmo salar	Hydroxylation on	P	670	1
9	A0A1S3Q7E3	collagen alpha-1(I) chain-like	Salmo salar	Hydroxylation on	P	712	0.55
9	A0A1S3Q7E3	collagen alpha-1(I) chain-like	Salmo salar	Hydroxylation on	P	718	1
9	A0A1S3Q7E3	collagen alpha-1(I) chain-like	Salmo salar	Hydroxylation on	P	760	0.351111
9	A0A1S3Q7E3	collagen alpha-1(I) chain-like	Salmo salar	Hydroxylation on	P	762	0.14
9	A0A1S3Q7E3	collagen alpha-1(I) chain-like	Salmo salar	Hydroxylation on	P	777	1
9	A0A1S3Q7E3	collagen alpha-1(I) chain-like	Salmo salar	Hydroxylation on	P	778	0.638889
9	A0A1S3Q7E3	collagen alpha-1(I) chain-like	Salmo salar	Hydroxylation on	P	796	0.928571
9	A0A1S3Q7E3	collagen alpha-1(I) chain-like	Salmo salar	Hydroxylation on	P	811	0.346667
9	A0A1S3Q7E3	collagen alpha-1(I) chain-like	Salmo salar	Hydroxylation on	P	829	1
9	A0A1S3Q7E3	collagen alpha-1(I) chain-like	Salmo salar	Hydroxylation on	P	838	1
9	A0A1S3Q7E3	collagen alpha-1(I) chain-like	Salmo salar	Hydroxylation on	P	856	0.5
9	A0A1S3Q7E3	collagen alpha-1(I) chain-like	Salmo salar	Hydroxylation on	P	859	0.954545
9	A0A1S3Q7E3	collagen alpha-1(I) chain-like	Salmo salar	Hydroxylation on	P	865	1
9	A0A1S3Q7E3	collagen alpha-1(I) chain-like	Salmo salar	Hydroxylation on	P	874	1
9	A0A1S3Q7E3	collagen alpha-1(I) chain-like	Salmo salar	Hydroxylation on	P	886	1
9	A0A1S3Q7E3	collagen alpha-1(I) chain-like	Salmo salar	Hydroxylation on	P	907	0.95
9	A0A1S3Q7E3	collagen alpha-1(I) chain-like	Salmo salar	Hydroxylation on	P	916	1
9	A0A1S3Q7E3	collagen alpha-1(I) chain-like	Salmo salar	Hydroxylation on	P	934	0.925556
9	A0A1S3Q7E3	collagen alpha-1(I) chain-like	Salmo salar	Hydroxylation on	P	937	0.713333
9	A0A1S3Q7E3	collagen alpha-1(I) chain-like	Salmo salar	Hydroxylation on	P	964	1
9	A0A1S3Q7E3	collagen alpha-1(I) chain-like	Salmo salar	Hydroxylation on	P	970	0.5
9	A0A1S3Q7E3	collagen alpha-1(I) chain-like	Salmo salar	Hydroxylation on	P	985	0.97
9	A0A1S3Q7E3	collagen alpha-1(I) chain-like	Salmo salar	Hydroxylation on	P	987	0.17
9	A0A1S3Q7E3	collagen alpha-1(I) chain-like	Salmo salar	Hydroxylation on	P	991	0.348182
9	A0A1S3Q7E3	collagen alpha-1(I) chain-like	Salmo salar	Hydroxylation on	P	1105	0.4775
9	A0A1S3Q7E3	collagen alpha-1(I) chain-like	Salmo salar	Hydroxylation on	P	1108	0.4775
9	A0A1S3Q7E3	collagen alpha-1(I) chain-like	Salmo salar	Hydroxylation on	P	1147	0.833333
9	A0A1S3Q7E3	collagen alpha-1(I) chain-like	Salmo salar	Hydroxylation on	P	1153	1
9	A0A1S3Q7E3	collagen alpha-1(I) chain-like	Salmo salar	Magnesium on	E	621	0.12
9	A0A1S3Q7E3	collagen alpha-1(I) chain-like	Salmo salar	Magnesium on	E	1116	0.25
9	A0A1S3Q7E3	collagen alpha-1(I) chain-like	Salmo salar	Phosphorylation on	T	184	0.776667
9	A0A1S3Q7E3	collagen alpha-1(I) chain-like	Salmo salar	Sodium on	E	999	0.196667
9	A0A1S3Q7E3	collagen alpha-1(I) chain-like	Salmo salar	Sodium on	E	1116	0.806667
9	A0A1S3SM10	collagen alpha-1(I) chain-like	Salmo salar	Ammonia loss on	N	932	0.17
9	A0A1S3SM10	collagen alpha-1(I) chain-like	Salmo salar	Citrullination on	R	1059	0.5
9	A0A1S3SM10	collagen alpha-1(I) chain-like	Salmo salar	Deamidation on	N	554	0.538333
9	A0A1S3SM10	collagen alpha-1(I) chain-like	Salmo salar	Deamidation on	N	633	0.54625
9	A0A1S3SM10	collagen alpha-1(I) chain-like	Salmo salar	Deamidation on	N	825	0.75
9	A0A1S3SM10	collagen alpha-1(I) chain-like	Salmo salar	Deamidation on	N	1071	0.6
9	A0A1S3SM10	collagen alpha-1(I) chain-like	Salmo salar	Deamidation on	N	1128	0.343333
9	A0A1S3SM10	collagen alpha-1(I) chain-like	Salmo salar	Deamidation on	N	1149	0.5
9	A0A1S3SM10	collagen alpha-1(I) chain-like	Salmo salar	Deamidation on	Q	636	0.33
9	A0A1S3SM10	collagen alpha-1(I) chain-like	Salmo salar	Deamidation on	Q	815	0.17
9	A0A1S3SM10	collagen alpha-1(I) chain-like	Salmo salar	Hydroxylation on	N	368	0.5
9	A0A1S3SM10	collagen alpha-1(I) chain-like	Salmo salar	Hydroxylation on	P	300	1
9	A0A1S3SM10	collagen alpha-1(I) chain-like	Salmo salar	Hydroxylation on	P	306	1
9	A0A1S3SM10	collagen alpha-1(I) chain-like	Salmo salar	Hydroxylation on	P	377	0.5
9	A0A1S3SM10	collagen alpha-1(I) chain-like	Salmo salar	Hydroxylation on	P	381	0.5
9	A0A1S3SM10	collagen alpha-1(I) chain-like	Salmo salar	Hydroxylation on	P	402	1
9	A0A1S3SM10	collagen alpha-1(I) chain-like	Salmo salar	Hydroxylation on	P	405	1
9	A0A1S3SM10	collagen alpha-1(I) chain-like	Salmo salar	Hydroxylation on	P	444	1
9	A0A1S3SM10	collagen alpha-1(I) chain-like	Salmo salar	Hydroxylation on	P	453	1
9	A0A1S3SM10	collagen alpha-1(I) chain-like	Salmo salar	Hydroxylation on	P	468	0.772727
9	A0A1S3SM10	collagen alpha-1(I) chain-like	Salmo salar	Hydroxylation on	P	477	1
9	A0A1S3SM10	collagen alpha-1(I) chain-like	Salmo salar	Hydroxylation on	P	489	1
9	A0A1S3SM10	collagen alpha-1(I) chain-like	Salmo salar	Hydroxylation on	P	522	1
9	A0A1S3SM10	collagen alpha-1(I) chain-like	Salmo salar	Hydroxylation on	P	528	1
9	A0A1S3SM10	collagen alpha-1(I) chain-like	Salmo salar	Hydroxylation on	P	570	0.881818
9	A0A1S3SM10	collagen alpha-1(I) chain-like	Salmo salar	Hydroxylation on	P	576	0.705455
9	A0A1S3SM10	collagen alpha-1(I) chain-like	Salmo salar	Hydroxylation on	P	603	1
9	A0A1S3SM10	collagen alpha-1(I) chain-like	Salmo salar	Hydroxylation on	P	612	1
9	A0A1S3SM10	collagen alpha-1(I) chain-like	Salmo salar	Hydroxylation on	P	639	1
9	A0A1S3SM10	collagen alpha-1(I) chain-like	Salmo salar	Hydroxylation on	P	648	0.195
9	A0A1S3SM10	collagen alpha-1(I) chain-like	Salmo salar	Hydroxylation on	P	675	1
9	A0A1S3SM10	collagen alpha-1(I) chain-like	Salmo salar	Hydroxylation on	P	765	0.43625
9	A0A1S3SM10	collagen alpha-1(I) chain-like	Salmo salar	Hydroxylation on	P	783	1
9	A0A1S3SM10	collagen alpha-1(I) chain-like	Salmo salar	Hydroxylation on	P	801	0.928571
9	A0A1S3SM10	collagen alpha-1(I) chain-like	Salmo salar	Hydroxylation on	P	816	0.346667
9	A0A1S3SM10	collagen alpha-1(I) chain-like	Salmo salar	Hydroxylation on	P	834	1
9	A0A1S3SM10	collagen alpha-1(I) chain-like	Salmo salar	Hydroxylation on	P	843	1
9	A0A1S3SM10	collagen alpha-1(I) chain-like	Salmo salar	Hydroxylation on	P	861	0.5
9	A0A1S3SM10	collagen alpha-1(I) chain-like	Salmo salar	Hydroxylation on	P	864	0.954545
9	A0A1S3SM10	collagen alpha-1(I) chain-like	Salmo salar	Hydroxylation on	P	870	1
9	A0A1S3SM10	collagen alpha-1(I) chain-like	Salmo salar	Hydroxylation on	P	912	1
9	A0A1S3SM10	collagen alpha-1(I) chain-like	Salmo salar	Hydroxylation on	P	921	1
9	A0A1S3SM10	collagen alpha-1(I) chain-like	Salmo salar	Hydroxylation on	P	939	0.925556
9	A0A1S3SM10	collagen alpha-1(I) chain-like	Salmo salar	Hydroxylation on	P	942	0.713333
9	A0A1S3SM10	collagen alpha-1(I) chain-like	Salmo salar	Hydroxylation on	P	966	0.61
9	A0A1S3SM10	collagen alpha-1(I) chain-like	Salmo salar	Hydroxylation on	P	969	0.776667
9	A0A1S3SM10	collagen alpha-1(I) chain-like	Salmo salar	Hydroxylation on	P	975	0.5825
9	A0A1S3SM10	collagen alpha-1(I) chain-like	Salmo salar	Hydroxylation on	P	990	0.97
9	A0A1S3SM10	collagen alpha-1(I) chain-like	Salmo salar	Hydroxylation on	P	992	0.17
9	A0A1S3SM10	collagen alpha-1(I) chain-like	Salmo salar	Hydroxylation on	P	996	0.348182
9	A0A1S3SM10	collagen alpha-1(I) chain-like	Salmo salar	Hydroxylation on	P	1110	1
9	A0A1S3SM10	collagen alpha-1(I) chain-like	Salmo salar	Hydroxylation on	P	1113	0.761667
9	A0A1S3SM10	collagen alpha-1(I) chain-like	Salmo salar	Hydroxylation on	P	1152	0.833333
9	A0A1S3SM10	collagen alpha-1(I) chain-like	Salmo salar	Hydroxylation on	P	1158	1
9	A0A1S3SM10	collagen alpha-1(I) chain-like	Salmo salar	Magnesium on	E	626	0.17
9	A0A1S3SM10	collagen alpha-1(I) chain-like	Salmo salar	Phosphorylation on	T	189	1
9	A0A1S3SM10	collagen alpha-1(I) chain-like	Salmo salar	Sodium on	E	1004	0.196667
9	B5DG55	Alpha-1,4 glucan phosphorylase	Salmo salar	Acetylation on	K	609	1
9	B5DG55	Alpha-1,4 glucan phosphorylase	Salmo salar	Acetylation on	K	642	0.26
9	B5DG55	Alpha-1,4 glucan phosphorylase	Salmo salar	Ammonia loss on	N	173	0.078
9	B5DG55	Alpha-1,4 glucan phosphorylase	Salmo salar	Ammonia loss on	N	339	0.05
9	B5DG55	Alpha-1,4 glucan phosphorylase	Salmo salar	Ammonia loss on	N	580	1
9	B5DG55	Alpha-1,4 glucan phosphorylase	Salmo salar	Ammonia loss on	N	685	0.0766667
9	B5DG55	Alpha-1,4 glucan phosphorylase	Salmo salar	Calcium on	D	218	0.07
9	B5DG55	Alpha-1,4 glucan phosphorylase	Salmo salar	Calcium on	D	340	0.065
9	B5DG55	Alpha-1,4 glucan phosphorylase	Salmo salar	Calcium on	E	178	0.0533333
9	B5DG55	Alpha-1,4 glucan phosphorylase	Salmo salar	Calcium on	E	629	0.155
9	B5DG55	Alpha-1,4 glucan phosphorylase	Salmo salar	Calcium on	E	665	0.04
9	B5DG55	Alpha-1,4 glucan phosphorylase	Salmo salar	Citrullination on	R	235	0.13
9	B5DG55	Alpha-1,4 glucan phosphorylase	Salmo salar	Citrullination on	R	409	0.2125
9	B5DG55	Alpha-1,4 glucan phosphorylase	Salmo salar	Citrullination on	R	425	0.665
9	B5DG55	Alpha-1,4 glucan phosphorylase	Salmo salar	Deamidation on	N	24	0.33
9	B5DG55	Alpha-1,4 glucan phosphorylase	Salmo salar	Deamidation on	N	58	0.352222
9	B5DG55	Alpha-1,4 glucan phosphorylase	Salmo salar	Deamidation on	N	168	0.495556
9	B5DG55	Alpha-1,4 glucan phosphorylase	Salmo salar	Deamidation on	N	173	0.580909
9	B5DG55	Alpha-1,4 glucan phosphorylase	Salmo salar	Deamidation on	N	236	0.385
9	B5DG55	Alpha-1,4 glucan phosphorylase	Salmo salar	Deamidation on	N	237	0.43375
9	B5DG55	Alpha-1,4 glucan phosphorylase	Salmo salar	Deamidation on	N	240	0.1975
9	B5DG55	Alpha-1,4 glucan phosphorylase	Salmo salar	Deamidation on	N	259	0.2
9	B5DG55	Alpha-1,4 glucan phosphorylase	Salmo salar	Deamidation on	N	283	0.412727
9	B5DG55	Alpha-1,4 glucan phosphorylase	Salmo salar	Deamidation on	N	285	0.34
9	B5DG55	Alpha-1,4 glucan phosphorylase	Salmo salar	Deamidation on	N	332	0.196667
9	B5DG55	Alpha-1,4 glucan phosphorylase	Salmo salar	Deamidation on	N	339	0.439091
9	B5DG55	Alpha-1,4 glucan phosphorylase	Salmo salar	Deamidation on	N	408	0.196667
9	B5DG55	Alpha-1,4 glucan phosphorylase	Salmo salar	Deamidation on	N	423	0.415
9	B5DG55	Alpha-1,4 glucan phosphorylase	Salmo salar	Deamidation on	N	482	0.5
9	B5DG55	Alpha-1,4 glucan phosphorylase	Salmo salar	Deamidation on	N	559	0.06
9	B5DG55	Alpha-1,4 glucan phosphorylase	Salmo salar	Deamidation on	N	632	0.53
9	B5DG55	Alpha-1,4 glucan phosphorylase	Salmo salar	Deamidation on	N	648	0.24625
9	B5DG55	Alpha-1,4 glucan phosphorylase	Salmo salar	Deamidation on	N	679	0.1475
9	B5DG55	Alpha-1,4 glucan phosphorylase	Salmo salar	Deamidation on	N	685	0.645
9	B5DG55	Alpha-1,4 glucan phosphorylase	Salmo salar	Deamidation on	N	697	0.02
9	B5DG55	Alpha-1,4 glucan phosphorylase	Salmo salar	Deamidation on	N	708	0.33
9	B5DG55	Alpha-1,4 glucan phosphorylase	Salmo salar	Deamidation on	N	735	0.386667
9	B5DG55	Alpha-1,4 glucan phosphorylase	Salmo salar	Deamidation on	Q	169	0.192
9	B5DG55	Alpha-1,4 glucan phosphorylase	Salmo salar	Deamidation on	Q	176	0.228
9	B5DG55	Alpha-1,4 glucan phosphorylase	Salmo salar	Deamidation on	Q	220	0.09
9	B5DG55	Alpha-1,4 glucan phosphorylase	Salmo salar	Deamidation on	Q	296	0.09
9	B5DG55	Alpha-1,4 glucan phosphorylase	Salmo salar	Deamidation on	Q	306	0.125
9	B5DG55	Alpha-1,4 glucan phosphorylase	Salmo salar	Deamidation on	Q	329	0.2625
9	B5DG55	Alpha-1,4 glucan phosphorylase	Salmo salar	Deamidation on	Q	337	0.0725
9	B5DG55	Alpha-1,4 glucan phosphorylase	Salmo salar	Deamidation on	Q	413	0.343333
9	B5DG55	Alpha-1,4 glucan phosphorylase	Salmo salar	Deamidation on	Q	561	0.102
9	B5DG55	Alpha-1,4 glucan phosphorylase	Salmo salar	Deamidation on	Q	567	0.09
9	B5DG55	Alpha-1,4 glucan phosphorylase	Salmo salar	Deamidation on	Q	666	0.203333
9	B5DG55	Alpha-1,4 glucan phosphorylase	Salmo salar	Deamidation on	Q	746	0.27
9	B5DG55	Alpha-1,4 glucan phosphorylase	Salmo salar	Deamidation on	Q	842	0.285
9	B5DG55	Alpha-1,4 glucan phosphorylase	Salmo salar	Formylation on	K	29	0.25
9	B5DG55	Alpha-1,4 glucan phosphorylase	Salmo salar	Formylation on	K	557	1
9	B5DG55	Alpha-1,4 glucan phosphorylase	Salmo salar	Formylation on	K	569	0.06
9	B5DG55	Alpha-1,4 glucan phosphorylase	Salmo salar	Formylation on	K	642	0.32
9	B5DG55	Alpha-1,4 glucan phosphorylase	Salmo salar	Hydroxylation on	K	215	1
9	B5DG55	Alpha-1,4 glucan phosphorylase	Salmo salar	Hydroxylation on	K	470	0.07
9	B5DG55	Alpha-1,4 glucan phosphorylase	Salmo salar	Hydroxylation on	N	168	0.29
9	B5DG55	Alpha-1,4 glucan phosphorylase	Salmo salar	Hydroxylation on	N	173	0.234
9	B5DG55	Alpha-1,4 glucan phosphorylase	Salmo salar	Hydroxylation on	N	339	0.05
9	B5DG55	Alpha-1,4 glucan phosphorylase	Salmo salar	Hydroxylation on	N	685	0.05
9	B5DG55	Alpha-1,4 glucan phosphorylase	Salmo salar	Hydroxylation on	P	226	0.12
9	B5DG55	Alpha-1,4 glucan phosphorylase	Salmo salar	Hydroxylation on	P	232	0.14
9	B5DG55	Alpha-1,4 glucan phosphorylase	Salmo salar	Hydroxylation on	P	389	0.246667
9	B5DG55	Alpha-1,4 glucan phosphorylase	Salmo salar	Hydroxylation on	P	398	0.17
9	B5DG55	Alpha-1,4 glucan phosphorylase	Salmo salar	Potassium on	D	218	0.05
9	B5DG55	Alpha-1,4 glucan phosphorylase	Salmo salar	Potassium on	E	178	0.045
9	B5DG55	Alpha-1,4 glucan phosphorylase	Salmo salar	Potassium on	E	673	0.12
9	B5DG55	Alpha-1,4 glucan phosphorylase	Salmo salar	Sodium on	D	218	0.1925
9	B5DG55	Alpha-1,4 glucan phosphorylase	Salmo salar	Sodium on	D	228	0.0833333
9	B5DG55	Alpha-1,4 glucan phosphorylase	Salmo salar	Sodium on	D	340	0.05
9	B5DG55	Alpha-1,4 glucan phosphorylase	Salmo salar	Sodium on	D	694	0.02
9	B5DG55	Alpha-1,4 glucan phosphorylase	Salmo salar	Sodium on	E	178	0.096
9	B5DG55	Alpha-1,4 glucan phosphorylase	Salmo salar	Sodium on	E	673	0.152
9	B5DGL9	fructose-bisphosphatase	Salmo salar	Acetylation on	N-term	1	1
9	B5DGL9	fructose-bisphosphatase	Salmo salar	Ammonia loss on	N	81	0.16
9	B5DGL9	fructose-bisphosphatase	Salmo salar	Deamidation on	N	38	0.78
9	B5DGL9	fructose-bisphosphatase	Salmo salar	Deamidation on	N	67	0.31
9	B5DGL9	fructose-bisphosphatase	Salmo salar	Deamidation on	N	81	0.31
9	B5DGL9	fructose-bisphosphatase	Salmo salar	Deamidation on	N	86	0.17
9	B5DGL9	fructose-bisphosphatase	Salmo salar	Deamidation on	N	218	0.5
9	B5DGL9	fructose-bisphosphatase	Salmo salar	Deamidation on	N	273	0.31
9	B5DGL9	fructose-bisphosphatase	Salmo salar	Deamidation on	N	315	0.5
9	B5DGL9	fructose-bisphosphatase	Salmo salar	Deamidation on	N	331	0.195
9	B5DGL9	fructose-bisphosphatase	Salmo salar	Deamidation on	Q	60	0.17
9	P02070	Hemoglobin subunit beta	Bos taurus	Calcium on	D	46	0.04
9	P02070	Hemoglobin subunit beta	Bos taurus	Deamidation on	N	55	0.245
9	P02070	Hemoglobin subunit beta	Bos taurus	Deamidation on	N	72	1
9	P02070	Hemoglobin subunit beta	Bos taurus	Deamidation on	N	138	0.533333
9	P02070	Hemoglobin subunit beta	Bos taurus	Deamidation on	Q	38	0.21
9	P02070	Hemoglobin subunit beta	Bos taurus	Hydroxylation on	P	35	0.375
9	P02070	Hemoglobin subunit beta	Bos taurus	Sodium on	D	46	0.04
9	P02453	Collagen alpha-1(I) chain	Bos taurus	Deamidation on	Q	687	0.25
9	P02453	Collagen alpha-1(I) chain	Bos taurus	Hydroxylation on	K	276	0.33
9	P02453	Collagen alpha-1(I) chain	Bos taurus	Hydroxylation on	P	426	1
9	P02453	Collagen alpha-1(I) chain	Bos taurus	Hydroxylation on	P	450	1
9	P02453	Collagen alpha-1(I) chain	Bos taurus	Hydroxylation on	P	459	1
9	P02453	Collagen alpha-1(I) chain	Bos taurus	Hydroxylation on	P	495	1
9	P02453	Collagen alpha-1(I) chain	Bos taurus	Hydroxylation on	P	582	1
9	P02453	Collagen alpha-1(I) chain	Bos taurus	Hydroxylation on	P	600	1
9	P02453	Collagen alpha-1(I) chain	Bos taurus	Hydroxylation on	P	603	1
9	P02453	Collagen alpha-1(I) chain	Bos taurus	Hydroxylation on	P	689	0.375
9	P02453	Collagen alpha-1(I) chain	Bos taurus	Hydroxylation on	P	690	1
9	P02453	Collagen alpha-1(I) chain	Bos taurus	Hydroxylation on	P	771	1
9	P02453	Collagen alpha-1(I) chain	Bos taurus	Hydroxylation on	P	777	1
9	P02453	Collagen alpha-1(I) chain	Bos taurus	Hydroxylation on	P	870	1
9	P02453	Collagen alpha-1(I) chain	Bos taurus	Hydroxylation on	P	876	1
9	P02453	Collagen alpha-1(I) chain	Bos taurus	Hydroxylation on	P	941	0.4
9	P02453	Collagen alpha-1(I) chain	Bos taurus	Hydroxylation on	P	945	1
9	P02453	Collagen alpha-1(I) chain	Bos taurus	Hydroxylation on	P	963	0.875
9	P02453	Collagen alpha-1(I) chain	Bos taurus	Hydroxylation on	P	972	0.5
9	P02453	Collagen alpha-1(I) chain	Bos taurus	Hydroxylation on	P	975	1
9	P02453	Collagen alpha-1(I) chain	Bos taurus	Hydroxylation on	P	981	0.25
9	P02453	Collagen alpha-1(I) chain	Bos taurus	Hydroxylation on	P	996	1
9	P02453	Collagen alpha-1(I) chain	Bos taurus	Hydroxylation on	P	1008	1
9	P02453	Collagen alpha-1(I) chain	Bos taurus	Hydroxylation on	P	1044	1
9	P02453	Collagen alpha-1(I) chain	Bos taurus	Hydroxylation on	P	1050	1
9	P02453	Collagen alpha-1(I) chain	Bos taurus	Phosphorylation on	S	1124	1
9	P02453	Collagen alpha-1(I) chain	Bos taurus	Phosphorylation on	T	912	1
9	Q7ZZN0	Myosin regulatory light chain 2	Salmo salar	Citrullination on	R	43	0.24
9	Q7ZZN0	Myosin regulatory light chain 2	Salmo salar	Deamidation on	N	42	0.12
9	Q7ZZN0	Myosin regulatory light chain 2	Salmo salar	Deamidation on	N	63	0.08
9	Q7ZZN0	Myosin regulatory light chain 2	Salmo salar	Deamidation on	N	66	0.5
9	Q7ZZN0	Myosin regulatory light chain 2	Salmo salar	Deamidation on	Q	26	0.17
9	Q7ZZN0	Myosin regulatory light chain 2	Salmo salar	Deamidation on	Q	28	0.17
9	Q7ZZN0	Myosin regulatory light chain 2	Salmo salar	Deamidation on	Q	41	0.06
9	Q7ZZN0	Myosin regulatory light chain 2	Salmo salar	Methylation on	K	33	0.08
9	Q7ZZN0	Myosin regulatory light chain 2	Salmo salar	Sodium on	E	14	0.08
9	Q7ZZN0	Myosin regulatory light chain 2	Salmo salar	Sodium on	E	25	0.08
PE	B5DG55	Alpha-1,4 glucan phosphorylase	Salmo salar	Ammonia loss on	N	173	0.09
PE	B5DG55	Alpha-1,4 glucan phosphorylase	Salmo salar	Deamidation on	N	24	0.33
PE	B5DG55	Alpha-1,4 glucan phosphorylase	Salmo salar	Deamidation on	N	58	0.316667
PE	B5DG55	Alpha-1,4 glucan phosphorylase	Salmo salar	Deamidation on	N	168	0.5
PE	B5DG55	Alpha-1,4 glucan phosphorylase	Salmo salar	Deamidation on	N	173	0.8175
PE	B5DG55	Alpha-1,4 glucan phosphorylase	Salmo salar	Deamidation on	N	237	0.67
PE	B5DG55	Alpha-1,4 glucan phosphorylase	Salmo salar	Deamidation on	N	283	0.405
PE	B5DG55	Alpha-1,4 glucan phosphorylase	Salmo salar	Deamidation on	N	285	0.44
PE	B5DG55	Alpha-1,4 glucan phosphorylase	Salmo salar	Deamidation on	N	332	0.14
PE	B5DG55	Alpha-1,4 glucan phosphorylase	Salmo salar	Deamidation on	N	339	0.395
PE	B5DG55	Alpha-1,4 glucan phosphorylase	Salmo salar	Deamidation on	N	408	0.14
PE	B5DG55	Alpha-1,4 glucan phosphorylase	Salmo salar	Deamidation on	N	632	0.4825
PE	B5DG55	Alpha-1,4 glucan phosphorylase	Salmo salar	Deamidation on	N	648	0.335
PE	B5DG55	Alpha-1,4 glucan phosphorylase	Salmo salar	Deamidation on	Q	169	0.17
PE	B5DG55	Alpha-1,4 glucan phosphorylase	Salmo salar	Deamidation on	Q	176	0.17
PE	B5DG55	Alpha-1,4 glucan phosphorylase	Salmo salar	Deamidation on	Q	220	0.17
PE	B5DG55	Alpha-1,4 glucan phosphorylase	Salmo salar	Deamidation on	Q	329	0.31
PE	B5DG55	Alpha-1,4 glucan phosphorylase	Salmo salar	Deamidation on	Q	567	0.17
PE	B5DG55	Alpha-1,4 glucan phosphorylase	Salmo salar	Hydroxylation on	N	24	0.17
PE	B5DG55	Alpha-1,4 glucan phosphorylase	Salmo salar	Hydroxylation on	N	173	0.09
PE	B5DG55	Alpha-1,4 glucan phosphorylase	Salmo salar	Hydroxylation on	P	348	0.08
PE	B5DG55	Alpha-1,4 glucan phosphorylase	Salmo salar	Hydroxylation on	P	389	0.25
PE	B5DG55	Alpha-1,4 glucan phosphorylase	Salmo salar	Sodium on	D	218	0.17
PE	B5DG55	Alpha-1,4 glucan phosphorylase	Salmo salar	Sodium on	E	178	0.09
